# Supplementary material for: Wnt/β-Catenin Signaling Promotes Differentiation of Ischemia-Activated Adult Neural Stem/Progenitor Cells to Neuronal Precursors
Source: Front Neurosci. 2021 Feb 25;15:628983. doi: 10.3389/fnins.2021.628983 (PMC7947698; doi:10.3389/fnins.2021.628983)
Supplement: Supplementary file 5 [file Table_1.xlsx]

## Sheet: legend and table
Supplementary Table 1
Sequences of primers used for reverse transcription quantitative polymerase chain reaction experiments.
Abbreviations: FP – forward primer; GAPDH – glyceraldehyde-3-phosphate dehydrogenase; Nkd1 – naked cuticle homolog 1; RP – reverse primer; Troy – tumor necrosis factor receptor superfamily, member 19.
Gene symbol	Sequence
Axin2	FP: 5'-TAGGCGGAATGAAGATGGAC-3'
	RP: 5'-CTGGTCACCCAACAAGGAGT-3'
GAPDH	FP: 5'-AACTTTGGCATTGTGGAAGG-3'
	RP: 5'-ATCCACAGTCTTCTGGGTGG-3'
Nkd1	FP: 5'-AGGACGACTTCCCCCTAGAA-3'
	RP: 5'-TGCAGCAAGCTGGTAATGTC-3'
Troy (Tnfrsf19)	FP: 5'-GCTCAGGATGCTCAAAGGAC-3'
	RP: 5'-CCAGACACCAAGACTGCTCA-3'
