# Supplementary material for: Wnt/β-Catenin Signaling Promotes Differentiation of Ischemia-Activated Adult Neural Stem/Progenitor Cells to Neuronal Precursors
Source: Front Neurosci. 2021 Feb 25;15:628983. doi: 10.3389/fnins.2021.628983 (PMC7947698; doi:10.3389/fnins.2021.628983)
Supplement: Supplementary file 6 [file Table_2.xlsx]

## Sheet: legend
Supplementary Table 2
Genes with increased expression in individual clusters are listed in the corresponding sheet.
Logarithm fold change (logFC) of the average expression > 0.25 were considered as significant.
Bonferroni correction based on the total number of genes in the dataset was used to calculate p value.
The percentage of cells where the gene was detected in the first and second group is indicated.

## Sheet: Astrocytes 1
Gene symbol	p value	average logFC	% in 1st group	% in 2nd group	p value adjacent
Agt1	1.15304e-111	2.80073	0.981	0.387	2.30608e-108
Slc25a18	1.89097e-105	1.53259	0.892	0.251	3.78195e-102
Slc6a113	3.72463e-103	2.72769	0.987	0.465	7.44927e-100
Igsf1	7.33072e-99	1.26819	0.771	0.179	1.46614e-95
Tril1	1.13175e-97	1.85964	1	0.459	2.2635e-94
Etnppl1	1.44438e-97	1.79684	0.873	0.274	2.88877e-94
Ednrb3	3.05911e-97	2.04365	0.994	0.536	6.11822e-94
Itih3	3.12014e-96	2.26404	0.936	0.322	6.24029e-93
Slc4a43	6.61243e-96	2.08875	1	0.518	1.32249e-92
Sparcl14	5.77324e-94	2.01713	1	0.73	1.15465e-90
Slc7a102	1.0865e-93	1.72683	0.987	0.454	2.17301e-90
Atp1b24	3.30735e-91	1.89236	0.994	0.65	6.61471e-88
Ntsr23	1.2516e-89	1.88274	1	0.59	2.50321e-86
Gjb61	4.03904e-89	1.62232	0.943	0.396	8.07808e-86
Nkain42	4.58843e-89	1.68895	0.994	0.48	9.17686e-86
Serpine24	5.66158e-87	1.52384	1	0.517	1.13232e-83
Timp41	8.97989e-85	1.40728	0.955	0.401	1.79598e-81
Abhd33	1.10616e-83	1.43345	0.962	0.44	2.21232e-80
Gpr37l13	2.26242e-83	1.71362	1	0.607	4.52484e-80
Slc6a92	7.41635e-83	1.46463	0.917	0.392	1.48327e-79
Gja13	3.03928e-81	1.66979	1	0.588	6.07855e-78
Ramp13	4.73324e-79	1.55757	0.943	0.448	9.46647e-76
Gpld13	1.90724e-78	1.55247	0.924	0.448	3.81447e-75
F33	2.60756e-78	1.58446	0.987	0.548	5.21513e-75
Acsl63	1.22558e-76	1.43869	0.981	0.534	2.45117e-73
Lgi12	2.33601e-76	1.30243	0.873	0.346	4.67201e-73
Aqp43	5.88276e-76	1.65036	0.955	0.477	1.17655e-72
Slc39a122	6.07731e-76	1.53862	0.917	0.455	1.21546e-72
Cd814	2.89152e-75	1.22351	1	0.923	5.78303e-72
Pla2g73	7.74847e-75	1.52035	0.975	0.476	1.54969e-71
Fgfr33	4.47661e-74	1.42285	0.943	0.45	8.95322e-71
Gabrb13	6.73744e-73	1.3398	0.955	0.452	1.34749e-69
Tmem472	2.59655e-72	1.36379	0.981	0.584	5.19309e-69
Ntm3	3.15343e-72	1.32575	0.981	0.513	6.30686e-69
Id23	3.56764e-71	1.49553	0.975	0.527	7.13527e-68
Sparc1	3.81694e-71	1.32676	0.981	0.488	7.63389e-68
Lcat2	5.06135e-71	1.32772	0.809	0.278	1.01227e-67
Ntrk23	4.99802e-70	1.31795	0.994	0.646	9.99604e-67
Phyhipl2	3.59194e-69	1.1832	0.975	0.607	7.18389e-66
Acsl33	5.68329e-68	1.26316	0.994	0.707	1.13666e-64
Cldn102	1.20373e-67	1.40751	0.975	0.561	2.40746e-64
Mmd23	1.20512e-67	1.29868	0.968	0.53	2.41025e-64
Acsbg12	1.26358e-67	1.26281	0.943	0.475	2.52716e-64
Sdc43	7.10018e-67	1.23987	0.911	0.463	1.42004e-63
Bcan3	3.95541e-66	1.27766	1	0.629	7.91083e-63
Atp1a24	6.43234e-66	1.31299	1	0.742	1.28647e-62
S1pr13	8.10314e-66	1.27924	1	0.605	1.62063e-62
Htra13	1.86571e-65	1.17615	1	0.609	3.73143e-62
Plpp33	1.79498e-64	1.38122	1	0.747	3.58996e-61
Ptprz13	1.91497e-64	1.07274	1	0.685	3.82994e-61
Slc1a33	3.14865e-64	1.30195	1	0.701	6.29731e-61
Apoe2	3.97884e-64	1.46381	1	0.933	7.95768e-61
Nebl3	4.71936e-64	1.03497	0.834	0.334	9.43871e-61
Ckb4	2.59883e-63	1.11843	1	0.926	5.19765e-60
Selenop2	1.83349e-62	1.2019	0.962	0.613	3.66697e-59
Lsamp3	2.57939e-61	1.13129	0.962	0.582	5.15877e-58
Mt32	1.92158e-59	1.29935	0.994	0.695	3.84315e-56
Ttyh13	3.48681e-58	1.09666	0.994	0.63	6.97362e-55
Aldoc2	7.87195e-58	1.14559	1	0.647	1.57439e-54
Mlc12	7.9703e-58	1.04808	0.93	0.495	1.59406e-54
Mt13	1.36612e-56	1.22148	0.994	0.85	2.73225e-53
Chchd103	4.93472e-56	1.20144	0.936	0.523	9.86944e-53
Fxyd13	6.02909e-54	1.06032	0.93	0.542	1.20582e-50
Clu3	1.28012e-53	0.959973	1	0.704	2.56025e-50
Cst32	1.82092e-53	1.06749	1	0.984	3.64183e-50
Cxcl141	4.47228e-52	1.05368	0.892	0.482	8.94456e-49
Timp34	3.92599e-50	1.042	0.93	0.562	7.85199e-47
Phkg12	9.08597e-48	0.929481	0.828	0.427	1.81719e-44
Gria24	1.18421e-47	1.04981	0.949	0.736	2.36842e-44
Tst2	2.71722e-47	1.02587	0.879	0.523	5.43445e-44
Glul4	5.80905e-47	0.920149	1	0.803	1.16181e-43
Gria11	1.99097e-46	0.979959	0.701	0.296	3.98194e-43
Tmem176a1	7.67507e-46	0.940813	0.777	0.351	1.53501e-42
Btbd172	8.20047e-46	1.04003	0.873	0.525	1.64009e-42
Syne13	1.06735e-45	0.870102	0.828	0.414	2.1347e-42
Eva1a3	2.95261e-45	1.02132	0.783	0.403	5.90523e-42
Prdx63	3.97349e-45	0.638197	1	0.831	7.94698e-42
Mt23	2.00996e-44	0.974505	0.955	0.681	4.01992e-41
Itm2c3	1.17459e-43	0.879517	0.949	0.734	2.34918e-40
S100b2	1.7529e-43	0.760656	0.834	0.466	3.50579e-40
Mgst12	3.65272e-43	0.864212	0.796	0.394	7.30543e-40
Tsc22d44	3.65884e-43	0.799638	0.975	0.671	7.31767e-40
Slc1a23	1.34537e-42	0.572488	1	0.761	2.69073e-39
Gabrg12	3.02796e-42	0.966077	0.758	0.371	6.05592e-39
Gstm12	7.0071e-42	0.784859	0.936	0.696	1.40142e-38
Kcnj102	1.04098e-41	0.998455	0.783	0.433	2.08197e-38
Sox93	3.7152e-41	0.922834	0.898	0.575	7.43039e-38
Vcam13	7.63255e-40	0.776617	0.764	0.368	1.52651e-36
Dbx22	1.93394e-39	0.89927	0.758	0.383	3.86788e-36
Tuba4a3	4.71689e-39	0.91877	0.732	0.397	9.43377e-36
Dbp3	9.49156e-38	0.775419	0.924	0.674	1.89831e-34
Scrg12	9.67244e-38	0.891817	0.79	0.435	1.93449e-34
Rorb3	1.73367e-37	0.745237	0.892	0.544	3.46735e-34
Cd634	1.41342e-36	0.718474	0.975	0.735	2.82684e-33
Baalc3	5.20785e-36	0.769594	0.764	0.436	1.04157e-32
Lxn2	7.38622e-36	0.886038	0.783	0.465	1.47724e-32
Chst13	1.20674e-35	0.733158	0.777	0.435	2.41348e-32
Aldh1l12	2.98931e-35	0.905349	0.713	0.385	5.97862e-32
Cpe3	3.68745e-35	0.509554	1	0.843	7.37489e-32
Itga62	2.87806e-34	0.835495	0.694	0.355	5.75611e-31
Chl11	7.54413e-34	0.455013	0.49	0.157	1.50883e-30
Slc7a113	1.35159e-33	0.81774	0.701	0.338	2.70319e-30
Nat8f12	4.0685e-33	0.732326	0.764	0.461	8.137e-30
Fndc51	6.95947e-33	0.759314	0.586	0.282	1.39189e-29
Kcnk13	9.01564e-33	0.677801	0.803	0.475	1.80313e-29
Slc38a33	1.65564e-32	0.799897	0.771	0.442	3.31128e-29
Bhlhe404	2.82203e-31	0.655079	0.713	0.38	5.64405e-28
Scd23	3.90976e-31	0.473241	0.994	0.876	7.81951e-28
Dhrs31	1.30313e-30	0.586914	0.567	0.246	2.60626e-27
Cspg53	4.84704e-30	0.274121	0.955	0.65	9.69408e-27
Vegfa2	8.35138e-30	0.713946	0.758	0.478	1.67028e-26
Id32	1.02961e-29	0.859728	0.854	0.625	2.05922e-26
Brinp3	1.08433e-29	0.551456	0.58	0.262	2.16865e-26
Prex23	1.16088e-29	0.721097	0.796	0.517	2.32176e-26
Sat14	1.16384e-29	0.70001	0.822	0.568	2.32768e-26
Ctsb3	1.42937e-29	0.70082	0.898	0.726	2.85874e-26
Metrn2	2.77146e-29	0.740175	0.783	0.517	5.54293e-26
Pdlim43	1.30275e-28	0.61571	0.732	0.431	2.60551e-25
Qk3	1.85472e-28	0.461699	0.987	0.861	3.70943e-25
Kcnd21	2.27724e-28	0.601043	0.541	0.239	4.55448e-25
Cmtm53	3.29332e-28	0.542423	0.885	0.534	6.58664e-25
Dtna3	1.16557e-27	0.499639	0.879	0.627	2.33114e-24
Slc1a42	2.18149e-27	0.772654	0.643	0.386	4.36298e-24
Ctsl3	2.33759e-27	0.602942	0.879	0.704	4.67517e-24
Fam107a3	2.78e-27	0.716929	0.79	0.533	5.56e-24
Tmem229a2	3.31334e-27	0.785864	0.701	0.422	6.62668e-24
Lrp1b2	5.50414e-27	0.482468	0.643	0.304	1.10083e-23
Ppp2r2b3	1.38983e-26	0.659185	0.694	0.418	2.77967e-23
Tcf7l23	2.82509e-26	0.661777	0.707	0.423	5.65019e-23
Fry3	2.7324e-25	0.606886	0.764	0.495	5.4648e-22
S100a12	5.22962e-25	0.591213	0.841	0.618	1.04592e-21
Gsta42	6.615e-25	0.704219	0.65	0.355	1.323e-21
Cit2	1.00639e-24	0.677326	0.599	0.304	2.01277e-21
Nkx2-2	1.04514e-24	0.448097	0.51	0.226	2.09028e-21
Nkx6-21	1.35858e-24	1.04264	0.662	0.386	2.71715e-21
Ctsd2	1.56402e-24	0.495894	0.847	0.704	3.12804e-21
Trim92	3.90628e-24	0.672969	0.726	0.468	7.81257e-21
Pcdh72	6.94202e-24	0.63981	0.662	0.42	1.3884e-20
Shisa93	7.12119e-24	0.651091	0.535	0.215	1.42424e-20
Wfs11	7.24931e-24	0.553076	0.529	0.258	1.44986e-20
Mfge84	6.61291e-23	0.389524	0.949	0.707	1.32258e-19
Id12	1.43268e-22	0.689345	0.669	0.418	2.86537e-19
Lgmn1	4.36886e-22	0.48308	0.764	0.587	8.73772e-19
Zfp36l13	6.87158e-21	0.488341	0.758	0.511	1.37432e-17
Car141	1.09282e-20	0.446876	0.516	0.237	2.18565e-17
Camk2n13	3.28109e-20	0.469632	0.745	0.512	6.56217e-17
Limch12	3.71901e-20	0.545563	0.707	0.468	7.43802e-17
Plcb12	4.20805e-20	0.575903	0.599	0.381	8.41611e-17
Tmem176b2	7.47712e-20	0.538195	0.783	0.591	1.49542e-16
Slc14a13	2.407e-19	0.678645	0.497	0.176	4.814e-16
Aldoa5	2.53515e-19	0.380369	0.955	0.771	5.07029e-16
Ntrk32	4.88865e-19	0.715634	0.541	0.27	9.77731e-16
Tpi14	5.58212e-18	0.471766	0.841	0.696	1.11642e-14
Cntn11	9.37947e-18	0.294176	0.516	0.298	1.87589e-14
Mertk2	1.0255e-17	0.390668	0.624	0.381	2.05099e-14
Hist1h2bc3	1.34147e-17	0.497279	0.828	0.662	2.68294e-14
S100a133	2.76375e-17	0.405758	0.822	0.577	5.5275e-14
Tpd52l11	2.78089e-17	0.284745	0.408	0.185	5.56177e-14
Rgs7bp2	5.03734e-17	0.459717	0.554	0.346	1.00747e-13
Egfr3	6.25965e-17	0.492659	0.586	0.386	1.25193e-13
Mdk2	7.26653e-17	0.367163	0.904	0.641	1.45331e-13
H2-K11	2.26705e-16	0.374574	0.701	0.525	4.5341e-13
Hlf2	1.10529e-15	0.48621	0.682	0.506	2.21059e-12
Mgll3	2.05323e-15	0.341216	0.707	0.469	4.10646e-12
Ucp2	3.29409e-15	0.404266	0.484	0.25	6.58817e-12
Ddah12	5.39646e-15	0.309237	0.707	0.474	1.07929e-11
Rarres22	1.41182e-14	0.28186	0.631	0.429	2.82364e-11
Gabbr21	5.81448e-14	0.70862	0.51	0.272	1.1629e-10
Fbxo23	2.18047e-13	0.349735	0.688	0.504	4.36094e-10
Cpne61	2.27506e-13	0.362234	0.35	0.114	4.55013e-10
Vwa1	2.84965e-13	0.406368	0.497	0.315	5.6993e-10
Tmcc31	4.42087e-13	0.301086	0.605	0.416	8.84174e-10
Id43	5.87166e-13	0.300957	0.803	0.632	1.17433e-09
Itgb51	6.87799e-13	0.311249	0.522	0.317	1.3756e-09
Xylt12	7.06311e-13	0.499789	0.484	0.248	1.41262e-09
Slc9a3r13	8.23576e-12	0.413544	0.637	0.479	1.64715e-08
Pcdh172	1.1017e-11	0.491575	0.631	0.502	2.20339e-08
Parvb	1.12212e-11	0.436965	0.452	0.282	2.24423e-08
Fabp73	7.475e-11	0.358777	0.643	0.453	1.495e-07
Syn21	1.22074e-10	0.440043	0.522	0.369	2.44148e-07
Chil11	1.76285e-10	0.332913	0.369	0.159	3.52569e-07
Clmn3	3.14702e-10	0.302375	0.586	0.424	6.29404e-07
Lhfp1	1.28393e-09	0.274204	0.497	0.339	2.56785e-06
Grin2c2	1.6325e-09	0.390189	0.541	0.369	3.265e-06
Stxbp32	2.00135e-09	0.262154	0.567	0.441	4.00271e-06
Gfap1	9.24792e-09	0.393589	0.357	0.201	1.84958e-05
Ttyh21	1.07781e-08	0.354075	0.567	0.393	2.15563e-05
Tulp3	1.23122e-08	0.314673	0.49	0.395	2.46244e-05
Kank1	2.70908e-08	0.383298	0.369	0.166	5.41816e-05
Impact2	1.64432e-07	0.369384	0.586	0.499	0.000328864
Zcchc182	3.12525e-07	0.253739	0.682	0.589	0.000625051
Anxa53	4.18723e-07	0.3107	0.605	0.541	0.000837445
Lix12	5.23185e-07	0.316023	0.605	0.516	0.00104637
C4b3	5.33976e-06	0.593244	0.401	0.274	0.0106795
Six33	6.03804e-06	0.359688	0.49	0.424	0.0120761
Tspan152	1.11491e-05	0.265438	0.535	0.463	0.0222982
Ldha2	1.27179e-05	0.264389	0.573	0.515	0.0254359
Gadd45g3	5.78194e-05	0.331184	0.51	0.452	0.115639
Kcnq1ot13	5.98647e-05	0.284479	0.662	0.594	0.119729
Utp14b2	0.000147014	0.329951	0.49	0.465	0.294027
Alcam4	0.000248682	0.36023	0.529	0.476	0.497363
Itpr23	0.000912272	0.377732	0.471	0.437	1
Pdpn3	0.000949074	0.372572	0.427	0.346	1
Gas12	0.00335416	0.375948	0.42	0.385	1
Herpud11	0.00554984	0.282477	0.522	0.562	1

## Sheet: Astrocytes 2
Gene symbol	p value	average logFC	% in 1st group	% in 2nd group	p value adjacent
Slc1a22	1.03711e-85	1.98666	0.995	0.76	2.07423e-82
Bcan2	7.40836e-72	1.68186	0.957	0.628	1.48167e-68
Dtna2	2.2594e-69	2.0223	0.909	0.624	4.51879e-66
Ntm2	1.58968e-66	1.86152	0.892	0.513	3.17935e-63
Atp1a23	9.88551e-50	1.13594	0.952	0.742	1.9771e-46
Slc1a32	3.18937e-49	1.17377	0.941	0.701	6.37874e-46
Prex22	5.38872e-46	1.53867	0.801	0.515	1.07774e-42
Ttyh12	5.07481e-45	1.27769	0.876	0.633	1.01496e-41
Gabrb12	5.21791e-42	1.369	0.785	0.455	1.04358e-38
F32	8.55833e-41	1.23189	0.823	0.552	1.71167e-37
Phkg11	2.35946e-39	1.70954	0.726	0.429	4.71891e-36
Grin2c1	1.06386e-38	1.60843	0.694	0.362	2.12772e-35
Mertk1	5.36148e-35	1.25105	0.683	0.378	1.0723e-31
Clmn2	7.9423e-35	1.40255	0.71	0.419	1.58846e-31
Ntsr22	2.43166e-32	1.23063	0.806	0.595	4.86331e-29
Acsl32	1.90789e-31	1.26585	0.855	0.71	3.81578e-28
Cspg52	2.56223e-30	1.09507	0.828	0.653	5.12446e-27
Fam107a2	1.21487e-29	1.17657	0.742	0.533	2.42974e-26
Id42	1.88042e-28	1.00887	0.849	0.629	3.76083e-25
Ntrk22	2.74505e-28	1.11097	0.817	0.651	5.49009e-25
Slc6a112	3.79604e-28	0.93298	0.715	0.472	7.59208e-25
Utp14b1	7.75674e-28	1.54508	0.683	0.458	1.55135e-24
Plpp32	5.67426e-27	0.826171	0.892	0.749	1.13485e-23
Gja12	9.09621e-27	0.997743	0.806	0.593	1.81924e-23
Chst12	2.94771e-26	0.980377	0.677	0.437	5.89541e-23
Ptprz12	6.61832e-26	0.952168	0.78	0.691	1.32366e-22
Gria23	1.5763e-25	1.25896	0.823	0.74	3.1526e-22
Slc14a12	4.44518e-24	0.302018	0.457	0.175	8.89036e-21
S1pr12	5.71788e-24	1.03443	0.769	0.612	1.14358e-20
Etnppl	6.30341e-24	1.30305	0.548	0.283	1.26068e-20
Slc7a112	1.5945e-22	1.36187	0.597	0.34	3.18899e-19
Slc4a42	2.00661e-22	1.26865	0.704	0.527	4.01321e-19
Slc38a32	9.5152e-22	1.23652	0.651	0.444	1.90304e-18
Fgfr32	9.51784e-22	1.35792	0.656	0.458	1.90357e-18
Sparcl13	4.01791e-21	0.539252	0.882	0.733	8.03582e-18
Pla2g72	1.8504e-20	0.532954	0.71	0.483	3.70079e-17
Syne12	1.86776e-20	1.57069	0.629	0.419	3.73552e-17
Hapln11	2.04152e-20	0.522236	0.505	0.243	4.08303e-17
Qk2	2.68923e-20	0.701426	0.86	0.865	5.37845e-17
Mt12	9.6213e-20	0.278636	0.93	0.852	1.92426e-16
Gm7967	2.68007e-19	0.356204	0.419	0.213	5.36013e-16
Glul3	6.97776e-19	0.771448	0.887	0.806	1.39555e-15
Itga61	1.14155e-18	0.73447	0.559	0.358	2.28311e-15
Cd44	2.57243e-18	0.260324	0.333	0.124	5.14487e-15
Clu2	3.09304e-18	0.399195	0.806	0.71	6.18608e-15
Vegfa1	6.66322e-18	1.66811	0.629	0.481	1.33264e-14
Rorb2	2.39652e-17	1.07319	0.672	0.55	4.79305e-14
Trim91	1.5822e-16	1.43936	0.613	0.47	3.1644e-13
Adamts181	2.03001e-16	0.289231	0.323	0.073	4.06002e-13
Slco1c11	2.66827e-16	0.909598	0.645	0.496	5.33653e-13
Timp33	9.44528e-16	0.900274	0.699	0.569	1.88906e-12
Lsamp2	3.87309e-15	1.19321	0.656	0.591	7.74619e-12
Acsl62	4.55772e-15	0.822056	0.683	0.543	9.11544e-12
Frmd4a1	8.99349e-15	1.21693	0.667	0.57	1.7987e-11
Mt22	1.51273e-14	0.594904	0.806	0.685	3.02546e-11
Epha52	1.67177e-14	0.328758	0.167	0.4	3.34354e-11
Prdx62	9.29652e-14	0.465171	0.871	0.835	1.8593e-10
Alcam3	9.96691e-13	0.702102	0.618	0.472	1.99338e-09
Baalc2	1.33922e-12	0.577504	0.581	0.441	2.67844e-09
Itpr22	1.56595e-12	0.782735	0.565	0.433	3.1319e-09
Lif	1.74435e-12	0.301842	0.28	0.037	3.4887e-09
Fxyd12	9.23113e-12	0.736525	0.677	0.549	1.84623e-08
2900052N01Rik1	8.17581e-11	0.595357	0.484	0.299	1.63516e-07
Neat11	1.59153e-10	1.22648	0.618	0.544	3.18305e-07
Gpr37l12	1.77623e-10	0.731076	0.688	0.616	3.55246e-07
Agt	2.07168e-10	0.658001	0.505	0.402	4.14335e-07
Nebl2	2.15485e-10	0.992828	0.5	0.343	4.3097e-07
Plcb11	3.01652e-10	0.381009	0.199	0.395	6.03303e-07
Tcf7l22	4.66258e-10	0.791138	0.57	0.426	9.32515e-07
Slc39a121	6.71767e-10	0.69955	0.565	0.466	1.34353e-06
Kcnq32	9.89362e-10	0.462237	0.473	0.324	1.97872e-06
Hbegf1	2.8868e-09	0.414678	0.435	0.316	5.77361e-06
Scd22	4.14644e-09	0.440818	0.855	0.88	8.29287e-06
Slc5a3	1.19502e-08	0.64024	0.124	0.296	2.39004e-05
Fjx12	1.75664e-08	0.511413	0.651	0.549	3.51328e-05
Sat13	3.44321e-08	0.879344	0.597	0.575	6.88642e-05
Kcnk12	4.27281e-08	0.536489	0.586	0.481	8.54563e-05
Kcnq1ot12	5.44746e-08	0.373479	0.328	0.606	0.000108949
Camkk21	1.27737e-07	0.440598	0.194	0.367	0.000255474
Luzp22	3.84285e-07	0.777423	0.645	0.59	0.00076857
Shisa92	1.24237e-06	0.384629	0.382	0.219	0.00248475
Lhx22	2.04864e-06	0.427355	0.565	0.449	0.00409728
Napb1	2.07437e-06	0.290255	0.452	0.366	0.00414874
Epb41l21	2.86365e-06	0.523615	0.591	0.505	0.00572729
Sdc42	3.39566e-06	0.610359	0.548	0.474	0.00679131
Ntrk31	3.62446e-06	0.299608	0.172	0.282	0.00724892
Gpld12	3.6386e-06	0.936299	0.527	0.46	0.00727721
Htra12	3.81099e-06	0.630078	0.645	0.62	0.00762197
Arap24	4.67024e-06	0.871991	0.548	0.485	0.00934047
Rhou1	5.4251e-06	0.556162	0.527	0.463	0.0108502
Lzts31	7.14897e-06	0.372984	0.36	0.267	0.0142979
Chst22	7.29855e-06	0.613351	0.597	0.518	0.0145971
Bhlhe403	8.52351e-06	0.703082	0.484	0.386	0.017047
Sox92	9.972e-06	0.719619	0.597	0.584	0.019944
Cpe2	1.12615e-05	0.280044	0.731	0.853	0.0225231
Kif1b1	1.2022e-05	0.489826	0.763	0.85	0.024044
Atp1b23	1.22755e-05	0.595933	0.651	0.66	0.024551
Clip41	2.70311e-05	0.309679	0.409	0.302	0.0540622
Crym2	2.71235e-05	0.588575	0.538	0.476	0.054247
Pclo1	3.15825e-05	0.374908	0.194	0.315	0.063165
Serpine23	3.3764e-05	0.778556	0.559	0.531	0.0675281
Mmd22	5.67179e-05	0.69597	0.575	0.542	0.113436
Pax63	6.51919e-05	0.4704	0.613	0.537	0.130384
Hjurp1	6.52391e-05	0.411141	0.333	0.551	0.130478
Slc7a101	7.55665e-05	1.16441	0.527	0.468	0.151133
Aqp42	7.97941e-05	0.770272	0.554	0.49	0.159588
Vcam12	8.39141e-05	0.259558	0.274	0.384	0.167828
C4b2	9.78466e-05	1.03078	0.425	0.273	0.195693
Btbd82	0.000117126	0.265806	0.425	0.342	0.234251
Gabrg11	0.00012306	0.525815	0.478	0.38	0.24612
Pdpn2	0.000136617	0.323826	0.446	0.345	0.273234
Dcaf171	0.000145365	2.2012	0.296	0.451	0.290729
Id22	0.000191005	0.523321	0.581	0.539	0.38201
Ednrb2	0.000246193	0.579558	0.575	0.549	0.492386
Dennd4a	0.000285793	0.599783	0.446	0.388	0.571586
Pde8b1	0.000456771	0.316451	0.532	0.475	0.913542
Abhd32	0.000485229	0.35556	0.328	0.461	0.970457
Slc22a232	0.000509145	0.297899	0.43	0.356	1
Slc6a91	0.000724923	0.325098	0.468	0.405	1
Stat1	0.00113422	0.486892	0.301	0.428	1
Fry2	0.00122596	0.351227	0.344	0.509	1
Ngef3	0.00161672	0.602324	0.468	0.407	1
Utrn1	0.00172054	0.536239	0.301	0.425	1
Xylt11	0.00177264	0.464484	0.274	0.254	1
Camk2n12	0.00179246	0.634041	0.532	0.518	1
Slc1a41	0.00211706	0.466447	0.269	0.398	1
Oaf3	0.00215706	0.290214	0.495	0.481	1
Eva1a2	0.00227339	0.355777	0.323	0.418	1
Fbxo22	0.00406	0.389615	0.543	0.509	1
Tsc22d43	0.00455617	0.418419	0.71	0.68	1
Pdlim42	0.00473689	0.633209	0.317	0.445	1
Egfr2	0.00555712	0.298782	0.441	0.39	1
Mgll2	0.00604486	0.455765	0.538	0.474	1
Fgfr21	0.00637076	0.262138	0.306	0.426	1
Mfge83	0.00691231	0.270107	0.688	0.715	1
Tspan72	0.00741347	0.498568	0.651	0.794	1

## Sheet: Astrocytes 3
Gene symbol	p value	average logFC	% in 1st group	% in 2nd group	p value adjacent
Htra1	3.29952e-287	2.15807	1	0.579	6.59904e-284
Fjx1	9.07352e-284	2.151	0.992	0.504	1.8147e-280
Cxcl14	1.59473e-281	1.77332	0.978	0.441	3.18945e-278
Cldn10	1.09422e-280	1.9922	1	0.526	2.18843e-277
Plpp3	6.99586e-278	2.16295	1	0.727	1.39917e-274
Kcnk1	3.41033e-275	1.77836	0.974	0.431	6.82067e-272
Aldoc	1.26821e-271	2.1634	1	0.621	2.53642e-268
S1pr1	1.52164e-271	1.92614	0.998	0.575	3.04327e-268
Tspan7	2.10358e-270	1.73392	1	0.766	4.20716e-267
Gpr37l1	2.07424e-267	1.95977	1	0.577	4.14847e-264
Slc1a3	4.54629e-265	1.93913	1	0.678	9.09258e-262
Id2	2.54803e-264	1.87681	0.994	0.491	5.09606e-261
F3	2.48868e-263	1.74352	1	0.513	4.97735e-260
Ppp1r3g	5.07626e-262	1.1194	0.836	0.221	1.01525e-258
Acsbg1	1.28684e-261	1.53028	0.98	0.436	2.57367e-258
Aqp4	1.47199e-261	1.66369	0.992	0.437	2.94399e-258
Gja1	7.69714e-259	1.85155	1	0.557	1.53943e-255
Acsl6	2.39537e-258	1.57997	0.994	0.499	4.79074e-255
Mt2	4.19676e-254	1.80043	1	0.655	8.39351e-251
Slc1a2	1.25473e-253	1.96079	1	0.743	2.50947e-250
Bcan	1.70206e-253	1.73165	1	0.601	3.40411e-250
Mt1	1.06594e-252	2.02342	1	0.838	2.13188e-249
Ttyh1	1.49928e-252	1.6367	1	0.602	2.99856e-249
Clu	3.86583e-252	2.00506	1	0.682	7.73165e-249
Eva1a	1.19627e-251	1.25975	0.925	0.359	2.39255e-248
Mt3	2.61355e-249	1.99473	1	0.672	5.22709e-246
Rorb	2.04473e-248	1.57369	0.988	0.507	4.08947e-245
Prdx6	6.15374e-247	1.68528	1	0.819	1.23075e-243
Apoe	3.03807e-246	1.99841	1	0.928	6.07614e-243
Cst3	1.12658e-244	1.95611	1	0.983	2.25316e-241
Slc7a10	1.4268e-244	1.25451	0.968	0.415	2.8536e-241
Fam107a	3.75452e-244	1.39337	0.97	0.493	7.50904e-241
Ddah1	1.92055e-242	1.35978	0.966	0.428	3.84111e-239
Mmd2	7.08722e-242	1.42928	0.994	0.494	1.41744e-238
Cspg5	1.57247e-241	1.70633	1	0.622	3.14494e-238
Slc4a4	5.15504e-241	1.49419	0.998	0.482	1.03101e-237
Nkain4	7.92073e-241	1.35885	0.982	0.443	1.58415e-237
Acsl3	8.72273e-241	1.51701	1	0.684	1.74455e-237
Hapln1	3.92946e-240	1.01413	0.806	0.192	7.85892e-237
Ntsr2	1.56323e-238	1.56725	1	0.559	3.12645e-235
Pla2g7	2.07835e-237	1.49461	0.978	0.438	4.1567e-234
Chst2	2.30296e-237	1.3366	0.964	0.472	4.60591e-234
Tst	4.3842e-237	1.30748	0.974	0.486	8.76839e-234
Dbx2	4.69793e-237	1.13489	0.907	0.338	9.39586e-234
Id4	2.80236e-236	1.48021	1	0.597	5.60473e-233
Lsamp	9.56394e-234	1.29918	0.994	0.549	1.91279e-230
Vcam1	2.09207e-231	1.10103	0.917	0.321	4.18414e-228
Fgfr3	7.9962e-231	1.21385	0.96	0.411	1.59924e-227
Btbd17	4.09327e-230	1.37441	0.953	0.49	8.18655e-227
Sox9	4.3823e-229	1.37411	0.986	0.541	8.7646e-226
Mfge8	1.00234e-226	1.59283	1	0.683	2.00467e-223
Luzp2	2.98246e-225	1.50931	0.962	0.552	5.96493e-222
Tril	3.30337e-225	1.22714	0.957	0.423	6.60675e-222
Grin2c	1.52847e-224	1.01796	0.881	0.318	3.05695e-221
Ntm	1.35429e-222	1.26999	0.988	0.476	2.70858e-219
Atp1b2	1.77227e-222	1.39883	0.998	0.623	3.54454e-219
Gabrg1	1.79676e-221	1.04055	0.883	0.328	3.59352e-218
Slc39a12	4.62093e-220	1.15003	0.927	0.419	9.24186e-217
Chchd10	2.94199e-219	1.36568	0.986	0.486	5.88397e-216
Gabrb1	7.45311e-218	1.17816	0.968	0.412	1.49062e-214
Glul	2.30263e-216	1.34729	1	0.788	4.60527e-213
Sparcl1	2.31855e-216	1.46045	1	0.71	4.63711e-213
Mlc1	3.656e-216	1.20318	0.966	0.458	7.31201e-213
Cpe	1.01288e-214	1.15135	1	0.831	2.02577e-211
Phkg1	2.4084e-214	1.00553	0.921	0.387	4.8168e-211
Lxn	2.51845e-214	1.28541	0.919	0.426	5.0369e-211
Dtna	5.60699e-214	1.10665	0.998	0.594	1.1214e-210
Prex2	5.12161e-212	1.12532	0.957	0.478	1.02432e-208
Slc6a11	1.7685e-210	0.793967	0.957	0.428	3.537e-207
Ptn	4.15806e-210	1.31347	1	0.804	8.31611e-207
Gstm1	7.61663e-210	1.26034	0.992	0.671	1.52333e-206
Slc9a3r1	7.3558e-209	1.19886	0.929	0.435	1.47116e-205
Mgll	1.72869e-208	1.29072	0.925	0.427	3.45738e-205
Tmem47	3.30773e-207	1.19225	0.984	0.554	6.61545e-204
Timp4	1.63815e-206	1.05078	0.899	0.365	3.2763e-203
Lhx2	1.82444e-205	1.0915	0.919	0.403	3.64889e-202
Ntrk2	2.062e-205	1.20056	1	0.619	4.12401e-202
S100a1	1.34707e-204	1.19415	0.976	0.586	2.69413e-201
Baalc	1.5983e-204	1.12228	0.881	0.398	3.1966e-201
Slco1c1	6.15842e-204	0.921543	0.937	0.453	1.23168e-200
Timp3	6.7192e-203	1.20954	0.978	0.529	1.34384e-199
Rgcc	1.31232e-202	1.21493	0.947	0.462	2.62464e-199
Abhd3	1.95523e-201	1.02254	0.909	0.406	3.91047e-198
Fxyd1	6.76933e-201	1.03341	0.984	0.507	1.35387e-197
Chst1	1.73166e-200	1.06574	0.891	0.397	3.46333e-197
Slc38a3	5.96076e-200	1.05928	0.909	0.402	1.19215e-196
Ptprz1	1.34377e-199	1.08058	1	0.661	2.68754e-196
Dkk3	1.70743e-193	1.07367	0.893	0.371	3.41486e-190
Ckb	3.35281e-193	1.10252	1	0.921	6.70563e-190
Vegfa	1.61355e-187	1.04358	0.909	0.44	3.22711e-184
Id3	3.65417e-187	1.46774	0.957	0.597	7.30835e-184
Aldh1l1	1.21764e-186	0.939605	0.848	0.346	2.43528e-183
Ednrb	1.78492e-186	0.98385	0.957	0.506	3.56983e-183
Sdc4	7.25945e-185	0.95827	0.909	0.43	1.45189e-181
Oaf	9.74724e-185	1.0536	0.877	0.438	1.94945e-181
Serpine2	1.14789e-183	0.925564	0.972	0.484	2.29578e-180
Lix1	5.09559e-178	1.01189	0.907	0.476	1.01912e-174
Tsc22d4	4.7155e-176	1.03532	0.99	0.647	9.43101e-173
Mertk	3.51026e-175	0.906452	0.824	0.341	7.02051e-172
Gjb6	4.17728e-173	0.899456	0.846	0.366	8.35457e-170
Atp1a2	1.2736e-172	1.1652	1	0.722	2.54721e-169
S100a13	4.9667e-171	1.01684	0.955	0.544	9.93341e-168
Trim9	1.19105e-169	1.00616	0.879	0.431	2.3821e-166
Rbp1	1.30166e-167	1.02104	0.874	0.434	2.60332e-164
2900052N01Rik	4.59161e-166	0.848871	0.729	0.259	9.18322e-163
Mgst1	7.83594e-165	0.919991	0.846	0.359	1.56719e-161
Cd63	1.8737e-164	0.923596	0.996	0.714	3.74741e-161
Tmem100	3.62689e-162	0.853031	0.777	0.281	7.25378e-159
Phyhipl	1.03498e-157	0.838641	0.953	0.582	2.06996e-154
Scrg1	1.62232e-157	0.933798	0.862	0.4	3.24463e-154
Fbxo2	1.5889e-152	0.840136	0.881	0.469	3.17781e-149
Gpld1	4.20838e-152	0.752664	0.842	0.421	8.41675e-149
Ramp1	5.7978e-151	0.806246	0.879	0.418	1.15956e-147
Sat1	5.27114e-149	0.865751	0.919	0.538	1.05423e-145
Hes51	3.48093e-148	0.931563	0.972	0.543	6.96186e-145
Dbp	3.07837e-146	0.842119	0.962	0.651	6.15675e-143
Ctsd	8.17707e-145	0.595174	0.958	0.681	1.63541e-141
Hist1h2bc	4.84567e-144	0.89046	0.945	0.637	9.69133e-141
S100b	2.07679e-143	0.592606	0.858	0.436	4.15358e-140
Cd81	9.1055e-142	0.842747	1	0.918	1.8211e-138
Metrn	5.43636e-141	0.83667	0.879	0.487	1.08727e-137
Slc7a11	8.07745e-141	0.828502	0.765	0.304	1.61549e-137
Nat8f1	1.3425e-140	0.976202	0.806	0.434	2.685e-137
Pcdh7	1.56385e-137	0.824579	0.781	0.389	3.1277e-134
Cmtm5	9.26148e-137	0.73515	0.958	0.499	1.8523e-133
Camk2n1	1.46005e-133	0.732206	0.875	0.48	2.92009e-130
Ngef	3.27246e-131	0.715936	0.775	0.369	6.54493e-128
Shisa9	2.10998e-130	0.487519	0.628	0.181	4.21996e-127
Tmem176a	4.81864e-130	0.814212	0.761	0.321	9.63728e-127
Add3	9.2672e-129	0.767706	0.891	0.563	1.85344e-125
Ppp2r2b	2.27024e-128	0.683567	0.791	0.386	4.54048e-125
Selenop	4.86489e-126	0.621306	0.96	0.587	9.72978e-123
Itm2c	1.83008e-125	0.680378	0.976	0.715	3.66015e-122
Mfsd2a	1.15166e-119	0.61682	0.704	0.29	2.30333e-116
Crym	3.28594e-117	2.37136	0.743	0.449	6.57188e-114
Alcam	4.6131e-117	0.650253	0.828	0.439	9.22619e-114
Aldoa	2.63918e-116	0.668563	0.994	0.752	5.27836e-113
Pdpn	2.04418e-115	0.629237	0.694	0.311	4.08836e-112
Hlf	4.09241e-115	0.675946	0.84	0.475	8.18483e-112
Csrp1	6.07096e-109	0.395646	0.976	0.664	1.21419e-105
Bhlhe40	8.25178e-108	0.656607	0.741	0.351	1.65036e-104
Pdlim4	9.26752e-108	0.647303	0.775	0.404	1.8535e-104
Lcat	5.57293e-107	0.610173	0.648	0.255	1.11459e-103
Ctsb	1.25109e-105	0.653327	0.941	0.709	2.50218e-102
Tmem176b	2.06054e-104	0.636203	0.883	0.565	4.12107e-101
Tpi1	1.34228e-103	0.638371	0.919	0.676	2.68456e-100
S100a6	1.65119e-102	0.387913	0.824	0.486	3.30237e-99
Ctsl	5.87164e-102	0.575779	0.941	0.684	1.17433e-98
Syne1	8.56578e-102	0.495284	0.792	0.387	1.71316e-98
Tcf7l2	7.00001e-100	0.610509	0.767	0.395	1.4e-96
Zfp36l1	1.76844e-99	0.517631	0.87	0.48	3.53688e-96
Wscd1	8.3245e-97	0.536903	0.87	0.503	1.6649e-93
Slc1a4	6.23265e-96	0.636555	0.698	0.36	1.24653e-92
Thrsp	7.02021e-96	0.727942	0.696	0.337	1.40404e-92
Clmn	4.47838e-92	0.563677	0.759	0.393	8.95677e-89
Hopx	1.65597e-91	0.879879	0.723	0.421	3.31194e-88
Atp1b1	5.3176e-89	0.498676	0.955	0.698	1.06352e-85
Pcdh17	3.18078e-88	0.586387	0.802	0.473	6.36156e-85
Frmd4a	5.50902e-88	0.566183	0.82	0.547	1.1018e-84
Gm10561	2.5098e-87	0.538055	0.69	0.346	5.0196e-84
Acot1	8.20388e-87	0.571441	0.769	0.441	1.64078e-83
Gabbr2	1.04369e-86	0.692586	0.589	0.245	2.08737e-83
Smim3	2.8129e-86	0.450026	0.577	0.228	5.6258e-83
Psat1	1.08188e-83	0.514455	0.856	0.536	2.16376e-80
Qk	3.40151e-83	0.356064	0.996	0.85	6.80301e-80
Gsta4	3.23399e-80	0.386421	0.662	0.331	6.46798e-77
Dhrs3	2.08569e-79	0.381948	0.538	0.225	4.17138e-76
Pla2g16	5.91353e-79	0.444491	0.824	0.461	1.18271e-75
Id1	1.13482e-77	0.463263	0.721	0.393	2.26964e-74
Tuba4a	8.16964e-76	0.563379	0.664	0.379	1.63393e-72
Tspan15	2.06814e-74	0.445481	0.757	0.433	4.13629e-71
Gria21	2.94128e-74	0.483098	0.951	0.72	5.88257e-71
Gadd45g	1.84398e-72	0.437655	0.745	0.421	3.68797e-69
Hbegf	4.67537e-70	0.491693	0.573	0.293	9.35074e-67
Fabp7	7.25437e-69	0.419694	0.763	0.426	1.45087e-65
Six3	5.54627e-66	0.589518	0.646	0.402	1.10925e-62
Lmo1	3.99361e-65	0.836195	0.581	0.32	7.98723e-62
Hebp1	6.08035e-64	0.402429	0.662	0.38	1.21607e-60
Xylt1	4.81826e-63	0.36049	0.545	0.223	9.63652e-60
Arap2	1.99992e-61	0.397107	0.759	0.458	3.99983e-58
C4b	5.68968e-61	0.407948	0.577	0.246	1.13794e-57
Gas1	2.89381e-60	0.469372	0.632	0.359	5.78761e-57
Msx1	9.72146e-60	0.254544	0.464	0.199	1.94429e-56
Dgkb	2.99418e-58	0.377724	0.682	0.426	5.98837e-55
Limch1	2.86088e-57	0.381302	0.739	0.446	5.72176e-54
Impact	1.01908e-54	0.367769	0.713	0.479	2.03815e-51
Itga6	1.16012e-54	0.34785	0.599	0.339	2.32023e-51
Idi1	2.34419e-52	0.475443	0.757	0.523	4.68839e-49
Anxa5	1.82112e-51	0.256985	0.757	0.52	3.64223e-48
Cebpd	3.91387e-51	0.258626	0.591	0.331	7.82774e-48
Tubb4b1	5.74479e-51	0.321943	0.933	0.716	1.14896e-47
Utp14b	2.962e-50	0.541569	0.652	0.446	5.92399e-47
Hmgcs2	2.06283e-47	0.302587	0.455	0.2	4.12567e-44
Tmem229a	4.49892e-44	0.25275	0.636	0.408	8.99784e-41
Dhrs1	2.75899e-42	0.360538	0.704	0.526	5.51798e-39
Pmp22	6.41255e-40	0.25124	0.68	0.498	1.28251e-36
Nebl	1.16229e-39	0.329879	0.565	0.325	2.32458e-36
Itpr2	3.14247e-38	0.28128	0.601	0.42	6.28495e-35
Tnfrsf19	2.25456e-37	0.354371	0.609	0.413	4.50911e-34
Plin3	1.45974e-36	0.254837	0.609	0.422	2.91948e-33
Kcnk21	5.17459e-36	0.253422	0.682	0.436	1.03492e-32
Stxbp3	6.37798e-36	0.274604	0.644	0.423	1.2756e-32
Chil1	1.83334e-33	0.434373	0.409	0.139	3.66667e-30
Kcnj10	3.49931e-32	0.293793	0.619	0.424	6.99862e-29
Hmgcs1	1.44959e-31	0.2575	0.854	0.648	2.89917e-28
Lgi1	4.56761e-27	0.253683	0.506	0.347	9.13521e-24
Cyr61	5.8422e-23	0.259295	0.423	0.203	1.16844e-19
Slc14a1	4.89377e-22	0.353671	0.383	0.164	9.78753e-19
Slc22a23	4.49111e-19	0.28572	0.476	0.346	8.98221e-16
Ass1	3.68099e-07	0.260331	0.427	0.338	0.000736197

## Sheet: Astrocytes 4_transit
Gene symbol	p value	average logFC	% in 1st group	% in 2nd group	p value adjacent
Cpe1	3.20637e-171	1.93894	1	0.838	6.41274e-168
S100a61	4.17385e-155	2.18292	0.943	0.492	8.3477e-152
Fxyd11	3.2535e-154	1.87704	0.972	0.526	6.507e-151
Prdx61	2.66608e-148	1.69306	1	0.826	5.33216e-145
Gstm11	6.80883e-143	1.64835	0.984	0.684	1.36177e-139
Apoe1	2.94297e-140	1.68237	1	0.931	5.88595e-137
Mt31	1.55971e-138	1.82779	0.994	0.685	3.11942e-135
Cst31	3.11544e-138	1.66845	1	0.984	6.23089e-135
Ntrk21	9.08745e-135	1.41957	0.997	0.634	1.81749e-131
Ckb2	9.57275e-135	1.21404	0.997	0.924	1.91455e-131
Mt11	1.49869e-131	1.68912	1	0.845	2.99739e-128
Mlc11	7.36292e-131	1.24052	0.947	0.48	1.47258e-127
Cspg51	4.77492e-129	1.35872	1	0.637	9.54983e-126
Fbxo21	8.64057e-129	1.4211	0.925	0.482	1.72811e-125
Mt21	1.0243e-126	1.43033	0.994	0.669	2.0486e-123
Aldoc1	7.49238e-125	1.53725	0.984	0.637	1.49848e-121
Clu1	9.48321e-122	1.90799	0.965	0.697	1.89664e-118
Ddah11	4.61773e-119	1.20228	0.918	0.453	9.23546e-116
Id41	3.86984e-114	1.30109	0.975	0.615	7.73967e-111
Igfbp51	8.72566e-114	1.53502	0.921	0.533	1.74513e-110
Thbs4	3.17017e-113	1.75797	0.714	0.215	6.34035e-110
Slc1a21	4.01196e-113	1.17027	1	0.753	8.02391e-110
Dkk31	1.58751e-112	1.17714	0.874	0.392	3.17501e-109
Mgst11	4.20237e-110	1.11242	0.852	0.377	8.40473e-107
Tmem471	3.31919e-109	1.16457	0.962	0.572	6.63838e-106
Ttyh11	2.31055e-108	1.0745	0.984	0.619	4.62111e-105
Ntsr21	8.84647e-106	1.03219	0.978	0.578	1.76929e-102
Mmd21	9.18779e-106	1.03165	0.947	0.517	1.83756e-102
Itm2c1	5.06273e-104	1.10031	0.975	0.725	1.01255e-100
Dtna1	3.54374e-103	0.873843	0.965	0.612	7.08749e-100
Slc1a31	5.64311e-103	1.03103	0.997	0.691	1.12862e-99
S100a11	6.2587e-102	1.10903	0.943	0.604	1.25174e-98
Cd91	1.02902e-100	0.884033	0.981	0.717	2.05805e-97
Cldn101	4.03258e-100	1.01973	0.95	0.548	8.06516e-97
Plpp31	6.41341e-100	1.05987	0.994	0.738	1.28268e-96
Cd633	5.6339e-99	0.939349	0.994	0.726	1.12678e-95
Sox91	8.25675e-99	0.947199	0.965	0.559	1.65135e-95
Gja11	1.5681e-98	0.986706	0.972	0.576	3.1362e-95
Tspan71	1.70464e-97	0.971378	0.994	0.775	3.40929e-94
Tst1	1.06308e-92	0.974515	0.896	0.51	2.12616e-89
Rorb1	4.12543e-92	0.81283	0.956	0.528	8.25085e-89
Pdlim41	1.36386e-91	0.997861	0.808	0.416	2.72771e-88
C4b1	1.74269e-90	1.1281	0.733	0.248	3.48537e-87
Sdc41	2.56347e-90	0.947113	0.849	0.452	5.12695e-87
Hmgcs21	7.91515e-90	0.847495	0.642	0.197	1.58303e-86
Gpr37l11	6.18699e-89	0.829007	0.975	0.595	1.2374e-85
Chchd101	7.08747e-89	1.1427	0.896	0.511	1.41749e-85
Lhx21	1.39296e-88	0.803859	0.852	0.427	2.78593e-85
Ptprz11	1.00957e-83	0.767448	0.984	0.675	2.01914e-80
Ass12	5.85096e-83	0.966014	0.714	0.322	1.17019e-79
Pla2g71	3.20368e-80	1.25815	0.849	0.467	6.40737e-77
Fam107a1	3.6144e-80	0.827915	0.865	0.519	7.2288e-77
S1pr11	6.86059e-80	0.738385	0.95	0.595	1.37212e-76
Cyba1	3.21095e-79	0.812683	0.77	0.343	6.4219e-76
Bcan1	3.71616e-79	0.742394	0.959	0.619	7.43232e-76
Gsta41	5.27106e-79	0.783229	0.739	0.339	1.05421e-75
Acot11	3.83825e-78	0.980347	0.783	0.452	7.6765e-75
Sfrp1	2.05609e-77	1.09003	0.686	0.315	4.11219e-74
Id31	2.40004e-77	1.38928	0.884	0.615	4.80008e-74
Nkain41	3.70743e-77	0.846831	0.855	0.472	7.41487e-74
Acsl31	1.55968e-75	0.870096	0.943	0.701	3.11935e-72
Lxn1	1.39077e-74	0.83391	0.814	0.452	2.78155e-71
Scrg11	1.79074e-74	0.899446	0.789	0.423	3.58149e-71
Ednrb1	6.09553e-72	0.76354	0.871	0.529	1.21911e-68
Gabrb11	1.56423e-69	0.691655	0.833	0.443	3.12845e-66
Mfge82	2.97281e-69	0.718259	0.972	0.697	5.94562e-66
Id21	4.57774e-69	0.739066	0.877	0.518	9.15547e-66
Tsc22d42	1.76785e-68	0.712577	0.975	0.661	3.53569e-65
Acsl61	4.58548e-67	0.651261	0.874	0.526	9.17097e-64
F31	1.18814e-66	0.58727	0.893	0.539	2.37629e-63
S100a132	1.24875e-66	0.777358	0.903	0.564	2.4975e-63
Acsbg11	1.9389e-66	0.744763	0.83	0.467	3.87781e-63
Atp1b22	5.11627e-65	0.672013	0.947	0.641	1.02325e-61
Ptn2	4.93793e-64	0.554053	0.997	0.812	9.87585e-61
Glul2	9.33809e-64	0.676869	1	0.796	1.86762e-60
Ctsl2	1.70015e-63	0.685756	0.931	0.695	3.4003e-60
Gfap	3.38211e-61	1.56756	0.575	0.182	6.76421e-58
Mgll1	4.23312e-60	0.772866	0.799	0.455	8.46624e-57
Serpine21	8.23818e-60	0.624382	0.843	0.512	1.64764e-56
Slc9a3r12	1.16171e-59	0.65555	0.796	0.463	2.32341e-56
Chst21	1.84296e-59	0.716319	0.83	0.5	3.68592e-56
Vim3	2.33419e-59	0.742724	0.855	0.496	4.66838e-56
Atp1a22	3.89039e-59	0.389756	1	0.733	7.78078e-56
Fabp72	5.24152e-59	1.44876	0.748	0.44	1.0483e-55
Gm105611	3.304e-57	0.845461	0.686	0.36	6.608e-54
Ntm1	4.39153e-57	0.466397	0.874	0.504	8.78307e-54
Aldoa3	8.6562e-56	0.586236	0.975	0.763	1.73124e-52
Atp1b11	2.59664e-54	0.654977	0.925	0.711	5.19328e-51
Fjx11	5.85206e-54	0.5594	0.836	0.534	1.17041e-50
Htra11	7.44466e-54	0.445172	0.893	0.603	1.48893e-50
Ppp2r2b1	6.21917e-53	0.545332	0.704	0.408	1.24383e-49
Gadd45g2	6.97778e-53	0.874998	0.742	0.434	1.39556e-49
Slc6a111	8.49353e-53	0.266332	0.78	0.461	1.69871e-49
Dbp2	1.61749e-51	0.600707	0.887	0.668	3.23498e-48
Aldh1l11	2.6648e-51	0.599763	0.686	0.376	5.32961e-48
Cd813	2.7243e-51	0.599831	0.987	0.922	5.44861e-48
Zfp36l12	1.55521e-50	0.543079	0.821	0.499	3.11041e-47
Btbd171	9.82545e-50	0.588366	0.796	0.519	1.96509e-46
Ifit3	3.37483e-49	0.8011	0.575	0.286	6.74966e-46
Scd21	1.06063e-48	0.441991	0.984	0.872	2.12125e-45
Lsamp1	1.95242e-48	0.450352	0.881	0.574	3.90483e-45
Metrn1	4.47319e-48	0.603143	0.789	0.508	8.94639e-45
Adamts18	9.07196e-46	0.432565	0.358	0.064	1.81439e-42
Zcchc18	1.28622e-45	0.576765	0.827	0.577	2.57244e-42
Ctsb2	6.64872e-45	0.518519	0.925	0.719	1.32974e-41
Cmtm52	8.35758e-45	0.380021	0.871	0.523	1.67152e-41
Kcnk11	8.96636e-45	0.453853	0.745	0.468	1.79327e-41
Tubb4b3	1.1697e-44	0.543256	0.921	0.725	2.3394e-41
Prex21	3.39793e-44	0.514793	0.78	0.509	6.79586e-41
Timp32	8.13445e-43	0.47576	0.836	0.556	1.62689e-39
Aqp41	4.78252e-42	0.780028	0.733	0.476	9.56503e-39
S100a4	1.09858e-41	0.857723	0.519	0.227	2.19717e-38
Slc4a41	4.00112e-41	0.347054	0.811	0.515	8.00224e-38
Fxyd7	5.1824e-40	0.32831	0.434	0.149	1.03648e-36
H2-K1	1.34452e-39	0.473974	0.745	0.516	2.68905e-36
Ctsd1	1.52983e-38	0.297104	0.877	0.697	3.05966e-35
Tnfrsf191	3.07568e-37	0.725734	0.651	0.417	6.15135e-34
C1ql3	6.64605e-37	0.436338	0.45	0.153	1.32921e-33
Id11	8.0337e-37	0.513545	0.657	0.411	1.60674e-33
Add32	3.04045e-36	0.573833	0.783	0.583	6.0809e-33
Rbp11	5.96923e-35	0.650153	0.676	0.465	1.19385e-31
Rarres21	6.99482e-35	0.43073	0.67	0.419	1.39896e-31
Ifitm31	2.89906e-32	0.407474	0.664	0.47	5.79813e-29
Ascl12	4.24749e-32	0.862679	0.553	0.294	8.49497e-29
Rgcc2	5.04229e-32	0.469281	0.723	0.496	1.00846e-28
Kcnk22	1.94794e-30	0.381006	0.698	0.445	3.89589e-27
Dhrs11	2.04275e-30	0.629712	0.704	0.533	4.08551e-27
Tcf7l21	7.9483e-30	0.373134	0.651	0.417	1.58966e-26
Hmgcs12	2.24614e-29	0.570426	0.814	0.659	4.49228e-26
Tpi12	2.68667e-28	0.429218	0.827	0.692	5.37335e-25
Ramp11	1.00099e-27	0.578009	0.645	0.452	2.00197e-24
Arl6ip11	1.78343e-27	0.327281	0.956	0.843	3.56686e-24
Thrsp1	2.02489e-27	0.841154	0.56	0.36	4.04977e-24
Plin32	7.96915e-27	0.310927	0.616	0.429	1.59383e-23
Pla2g162	1.06659e-26	0.34271	0.723	0.482	2.13319e-23
Ecel1	2.96323e-26	0.389709	0.321	0.086	5.92646e-23
Lgals3	3.476e-26	0.296527	0.336	0.093	6.952e-23
Gpld11	3.91856e-26	0.273603	0.629	0.452	7.83711e-23
Riiad1	6.0056e-26	0.753734	0.484	0.282	1.20112e-22
Hist1h2bc2	1.06627e-25	0.429781	0.821	0.657	2.13253e-22
Bhlhe402	1.23972e-25	0.271732	0.597	0.376	2.47944e-22
Nat8f11	1.53284e-25	0.494174	0.629	0.46	3.06567e-22
Anxa52	2.0374e-25	0.38134	0.704	0.533	4.0748e-22
Sparcl12	4.12055e-25	0.563973	0.862	0.73	8.24109e-22
Pcsk1n1	2.0118e-24	0.283399	0.818	0.651	4.02361e-21
Gas11	2.29279e-24	0.557539	0.563	0.374	4.58557e-21
Vcam11	3.01151e-24	0.471605	0.597	0.366	6.02302e-21
Baalc1	3.20514e-24	0.368944	0.607	0.436	6.41027e-21
Ifit3b	3.69663e-24	0.363425	0.412	0.207	7.39326e-21
Notum	4.51731e-24	0.648529	0.384	0.106	9.03462e-21
Fgfr31	5.2347e-24	0.30199	0.66	0.452	1.04694e-20
Nap1l51	8.18055e-24	0.373117	0.73	0.58	1.63611e-20
Tnc	1.70537e-23	0.348209	0.362	0.127	3.41074e-20
Rlbp1	4.03924e-22	0.539439	0.553	0.38	8.07848e-19
Pax62	6.20578e-22	0.346898	0.708	0.529	1.24116e-18
Psat12	8.94602e-22	0.312304	0.742	0.556	1.7892e-18
Bst2	1.74723e-21	0.623865	0.513	0.407	3.49446e-18
Ngef1	2.16285e-21	0.329264	0.557	0.4	4.32571e-18
Sat12	1.26259e-20	0.260517	0.733	0.566	2.52519e-17
Arap23	6.85385e-20	0.319774	0.651	0.477	1.37077e-16
Slc7a111	1.35798e-19	0.266263	0.538	0.337	2.71595e-16
Epha5	2.42827e-19	0.413784	0.541	0.381	4.85653e-16
Tmem1001	3.6982e-19	0.254673	0.519	0.317	7.39641e-16
Hopx2	4.42649e-19	0.908922	0.572	0.443	8.85299e-16
Luzp21	9.33819e-19	0.287107	0.72	0.584	1.86764e-15
Alcam1	2.12453e-18	0.349979	0.632	0.467	4.24906e-15
Pdpn1	2.24911e-17	0.501457	0.513	0.338	4.49822e-14
Hes53	1.0361e-16	0.260362	0.752	0.575	2.0722e-13
E130114P18Rik2	1.08907e-16	0.366318	0.601	0.443	2.17813e-13
Dbx21	1.29052e-16	0.308109	0.56	0.383	2.58104e-13
Oaf2	1.43598e-16	0.425123	0.597	0.474	2.87196e-13
Eva1a1	2.39014e-16	0.324245	0.56	0.405	4.78028e-13
Kcne1l1	2.58583e-16	0.508832	0.472	0.321	5.17166e-13
Cd821	3.8139e-16	0.255571	0.494	0.322	7.6278e-13
Idi12	5.55512e-16	0.356726	0.67	0.538	1.11102e-12
Ifi27	1.72014e-15	0.41734	0.733	0.659	3.44028e-12
Tmem176b1	6.31816e-15	0.284827	0.711	0.589	1.26363e-11
Slc38a31	1.06231e-14	0.358382	0.594	0.442	2.12461e-11
Tceal3	1.07497e-14	0.297157	0.541	0.429	2.14994e-11
Slc14a11	2.32492e-14	0.276234	0.34	0.175	4.64984e-11
Ppp1r1a	5.4879e-14	0.436703	0.462	0.307	1.09758e-10
Abhd31	1.01137e-12	0.302901	0.575	0.448	2.02273e-09
Gsn1	3.00683e-12	0.443331	0.547	0.433	6.01366e-09
Crym1	7.56678e-12	0.618	0.55	0.474	1.51336e-08
Oasl2	8.68751e-12	0.253492	0.418	0.335	1.7375e-08
Lix11	2.02692e-11	0.481824	0.585	0.514	4.05384e-08
Lcat1	4.92673e-11	0.375467	0.421	0.286	9.85346e-08
Anxa21	2.15279e-10	0.274924	0.381	0.265	4.30558e-07
Egfr1	7.57561e-10	0.49435	0.472	0.386	1.51512e-06
Ifit1	2.98738e-08	0.456753	0.39	0.302	5.97475e-05
Ephb11	3.89832e-06	0.251248	0.469	0.41	0.00779664
Six31	0.000512917	0.354717	0.443	0.425	1
Prss56	0.000932851	0.542464	0.27	0.114	1
Tuba4a1	0.0016635	0.252075	0.431	0.406	1

## Sheet: Neural stem cells
Gene symbol	p value	average logFC	% in 1st group	% in 2nd group	p value adjacent
Nasp1	4.13531e-169	1.21172	0.98	0.587	8.27063e-166
Ran1	4.71801e-169	1.05134	0.998	0.806	9.43601e-166
Cdk2ap11	1.14092e-168	1.06914	0.985	0.719	2.28184e-165
Mdk1	4.70379e-167	1.22611	0.998	0.619	9.40758e-164
Hmgn22	8.27955e-165	1.29578	0.998	0.834	1.65591e-161
Ranbp11	6.07021e-162	1.06621	0.988	0.744	1.21404e-158
Odc11	9.74408e-162	1.15769	0.983	0.501	1.94882e-158
Hmgb21	8.10551e-161	1.343	1	0.642	1.6211e-157
Ptma1	1.50252e-159	0.78996	1	0.971	3.00503e-156
H2afz1	8.1682e-159	1.22948	1	0.869	1.63364e-155
Anp32b1	1.26928e-158	1.02772	0.995	0.648	2.53855e-155
Mcm21	4.40152e-154	0.784661	0.853	0.305	8.80304e-151
Hmgb11	4.8972e-154	0.965307	0.995	0.937	9.79439e-151
Dut1	4.766e-152	1.02021	0.98	0.503	9.53199e-149
H2afv1	8.67448e-148	0.992103	0.998	0.86	1.7349e-144
Pclaf1	2.8999e-146	1.05438	0.93	0.331	5.7998e-143
Cenpm1	5.63484e-144	0.557352	0.855	0.234	1.12697e-140
Ccnd22	3.11029e-143	1.24132	1	0.688	6.22058e-140
Mcm51	3.79355e-142	0.92107	0.853	0.331	7.58711e-139
Cks1b1	1.54647e-140	0.707781	0.965	0.458	3.09295e-137
Mcm61	1.35945e-138	1.08398	0.878	0.404	2.71891e-135
Insm11	1.74763e-136	0.753431	0.908	0.333	3.49527e-133
Selenoh1	1.71618e-135	0.965308	0.993	0.651	3.43237e-132
Rcc21	3.06794e-135	0.76475	0.97	0.491	6.13589e-132
Ung	3.62055e-134	0.720902	0.766	0.25	7.2411e-131
Nap1l11	3.78376e-133	0.871817	0.988	0.706	7.56751e-130
Uhrf11	4.82785e-131	0.909958	0.808	0.278	9.6557e-128
Hells1	3.14292e-128	0.990127	0.813	0.283	6.28584e-125
Mcm71	1.57237e-127	0.865016	0.938	0.496	3.14473e-124
Dek1	2.45993e-126	0.827169	0.995	0.687	4.91987e-123
Hdgf1	1.93987e-125	0.892176	0.995	0.741	3.87974e-122
Cdca72	3.2706e-124	0.939102	0.978	0.538	6.5412e-121
Mcm31	5.63492e-124	1.0666	0.813	0.358	1.12698e-120
Rfc41	6.44982e-123	0.620599	0.91	0.399	1.28996e-119
Dll3	9.39955e-123	0.489362	0.751	0.233	1.87991e-119
Cdc6	1.10609e-122	0.415483	0.633	0.106	2.21219e-119
Dctpp11	6.61028e-122	0.765756	0.92	0.461	1.32206e-118
Lmnb11	1.06607e-120	0.77975	0.978	0.507	2.13214e-117
Dtl1	2.59265e-117	0.650486	0.786	0.275	5.1853e-114
Cdk61	1.29587e-115	0.985838	0.838	0.36	2.59175e-112
Helt	4.62935e-115	0.414254	0.581	0.085	9.25871e-112
Hat11	7.73699e-115	0.804168	0.893	0.412	1.5474e-111
Pcna1	3.29853e-114	1.02761	0.908	0.546	6.59706e-111
Rrm21	1.4931e-112	0.85417	0.855	0.368	2.9862e-109
Lockd1	1.29691e-109	0.683656	0.918	0.389	2.59381e-106
Clspn1	1.75176e-108	0.605404	0.731	0.208	3.50352e-105
Atad21	1.73643e-107	0.581347	0.855	0.366	3.47285e-104
Lima1	1.46474e-103	0.913128	0.893	0.501	2.92948e-100
Miat1	5.03411e-103	0.685789	0.898	0.444	1.00682e-99
Tipin1	1.42895e-101	0.628885	0.883	0.427	2.8579e-98
Cenpk1	2.42674e-101	0.544636	0.8	0.323	4.85347e-98
Hes52	1.06641e-100	1.54591	0.89	0.56	2.13282e-97
Anp32e1	3.01323e-100	0.666476	0.985	0.631	6.02646e-97
Mcm41	1.5582e-96	0.646806	0.796	0.327	3.11639e-93
Cdt11	2.07055e-96	0.470231	0.711	0.241	4.14109e-93
Dhfr1	3.76728e-95	0.779973	0.786	0.335	7.53457e-92
Hmgn51	6.20407e-95	0.638456	0.885	0.456	1.24081e-91
Tmpo1	8.04154e-95	0.624882	0.983	0.642	1.60831e-91
Rrm11	1.85917e-94	0.643085	0.86	0.373	3.71835e-91
Cdca81	8.73067e-94	0.400353	0.796	0.27	1.74613e-90
Lsm21	3.11016e-93	0.557936	0.935	0.472	6.22032e-90
Tyms1	9.46808e-93	0.555507	0.843	0.392	1.89362e-89
Ddx391	6.34227e-91	0.462269	0.845	0.383	1.26845e-87
Hes61	9.43158e-91	0.883075	0.865	0.492	1.88632e-87
Tuba1b1	2.17422e-89	0.620656	0.99	0.857	4.34844e-86
Gmnn1	6.26803e-89	0.618746	0.793	0.373	1.25361e-85
Chaf1b1	2.0271e-88	0.588526	0.721	0.272	4.0542e-85
Dnajc91	8.83247e-88	0.618695	0.9	0.541	1.76649e-84
Gm420471	2.39171e-87	0.491161	0.82	0.368	4.78342e-84
Ncapg21	1.89713e-86	0.42471	0.778	0.333	3.79426e-83
Fabp71	9.39328e-85	0.723082	0.875	0.424	1.87866e-81
Ezh21	2.72373e-83	0.607418	0.93	0.517	5.44746e-80
Spc241	1.67606e-82	0.337424	0.805	0.341	3.35212e-79
Baz1a	3.49581e-81	0.422887	0.723	0.284	6.99162e-78
Ube2s1	7.92843e-81	0.671728	1	0.773	1.58569e-77
Lyar1	2.60655e-80	0.463338	0.838	0.42	5.21309e-77
Ascl11	2.86637e-80	0.773331	0.716	0.276	5.73274e-77
Pbk1	1.04087e-78	0.268239	0.783	0.323	2.08174e-75
Atf51	2.40647e-78	0.394232	0.843	0.421	4.81293e-75
Racgap11	4.50276e-78	0.341912	0.783	0.314	9.00552e-75
Egr11	1.77182e-76	0.550941	0.83	0.399	3.54364e-73
Rpa21	6.52872e-75	0.62254	0.786	0.414	1.30574e-71
Cenpw1	9.06249e-74	0.368985	0.768	0.309	1.8125e-70
Idi11	2.68837e-73	0.693671	0.875	0.518	5.37674e-70
Chaf1a1	3.21267e-73	0.404388	0.721	0.338	6.42534e-70
Mki671	4.66758e-73	0.271191	0.746	0.273	9.33515e-70
Dnmt11	1.70984e-72	0.532002	0.83	0.398	3.41968e-69
Slbp1	1.9436e-72	0.604439	0.848	0.521	3.8872e-69
Nt5dc21	1.08525e-69	0.413612	0.82	0.369	2.1705e-66
Abracl3	2.30025e-68	0.819321	0.923	0.552	4.60051e-65
Smc21	4.34564e-68	0.466748	0.835	0.418	8.69129e-65
Pak32	3.09652e-67	0.649337	0.878	0.503	6.19305e-64
Nell21	9.11167e-66	0.435092	0.746	0.308	1.82233e-62
Cenph1	2.98365e-65	0.431058	0.706	0.295	5.9673e-62
Vim2	8.28868e-65	0.599789	0.905	0.486	1.65774e-61
E130114P18Rik1	8.7673e-65	0.405294	0.838	0.42	1.75346e-61
Hirip31	2.4773e-63	0.384631	0.813	0.427	4.95459e-60
Gtpbp41	2.51187e-63	0.382227	0.93	0.566	5.02374e-60
Lig11	4.23478e-63	0.663241	0.773	0.44	8.46956e-60
H1fx1	9.0398e-63	0.455599	0.968	0.564	1.80796e-59
Tpm41	1.22881e-62	0.370854	0.873	0.465	2.45762e-59
Hmgcs11	3.11601e-56	0.654436	0.928	0.646	6.23202e-53
Usp11	6.50003e-56	0.283114	0.805	0.409	1.30001e-52
Cdca31	1.72561e-55	0.307503	0.688	0.325	3.45122e-52
Dlx23	3.19324e-54	0.487068	0.908	0.499	6.38649e-51
Smc41	7.04461e-54	0.284503	0.86	0.48	1.40892e-50
Mycn	2.01274e-52	0.304846	0.651	0.236	4.02549e-49
Rad511	2.22132e-51	0.341767	0.611	0.245	4.44264e-48
Ccdc341	3.81621e-51	0.397599	0.933	0.586	7.63241e-48
Pmf11	8.43067e-51	0.27565	0.728	0.368	1.68613e-47
Mms22l1	1.40484e-49	0.416156	0.658	0.329	2.80969e-46
Rangap11	1.94907e-48	0.38196	0.825	0.499	3.89814e-45
Ccnb21	5.00978e-48	0.256165	0.579	0.183	1.00196e-44
Bex22	2.73573e-43	0.290614	0.985	0.703	5.47145e-40
Gadd45g1	1.21622e-42	0.587409	0.771	0.426	2.43245e-39
Cdc451	3.12705e-42	0.336148	0.618	0.285	6.25409e-39
Kcne1l	1.42554e-39	0.373817	0.633	0.305	2.85109e-36
Tubb4b2	4.21846e-39	0.421805	0.963	0.718	8.43692e-36
Egfr	3.06086e-38	0.52501	0.666	0.368	6.12172e-35
Cenpa1	7.76466e-37	0.605343	0.628	0.304	1.55293e-33
Rad51ap11	1.55119e-35	0.350229	0.611	0.302	3.10237e-32
Ccne21	7.43078e-35	0.253606	0.551	0.254	1.48616e-31
Tubb53	9.81058e-35	0.358129	1	0.848	1.96212e-31
Fam111a1	9.96287e-35	0.397389	0.569	0.237	1.99257e-31
Ncald1	4.41995e-34	0.285999	0.703	0.404	8.83989e-31
Tpx21	4.61161e-34	0.314947	0.666	0.366	9.22321e-31
Arx3	5.27611e-33	0.315193	0.888	0.554	1.05522e-29
Stard4	1.71606e-30	0.289014	0.559	0.262	3.43213e-27
Tcf191	1.35276e-28	0.364008	0.589	0.302	2.70552e-25
Zfp3671	1.64312e-27	0.349184	0.581	0.313	3.28624e-24
Gm177501	1.31981e-26	0.312008	0.868	0.575	2.63963e-23
Igfbp5	4.90909e-26	0.35605	0.773	0.538	9.81818e-23
Slfn91	2.82266e-21	0.277752	0.504	0.204	5.64532e-18
Gpd11	4.74695e-18	0.292168	0.531	0.297	9.49389e-15
Gsx2	1.71369e-13	0.2586	0.469	0.193	3.42738e-10

## Sheet: Transit Ampf Cells
Gene symbol	p value	average logFC	% in 1st group	% in 2nd group	p value adjacent
Top2a	0	2.7333	0.998	0.367	0
Ube2c	0	2.29178	0.975	0.247	0
Pclaf	0	2.1925	0.996	0.308	0
Cenpf	0	2.08598	0.986	0.161	0
Cks2	0	1.90175	0.996	0.297	0
Prc1	0	1.89293	0.992	0.245	0
Nusap1	0	1.84987	0.988	0.19	0
Mki67	0	1.8218	0.992	0.233	0
Pbk	0	1.76883	0.994	0.288	0
Cdk1	0	1.73378	0.992	0.273	0
Birc5	0	1.7062	1	0.264	0
Cdca8	0	1.62049	0.992	0.235	0
Smc2	0	1.61249	0.998	0.389	0
Tpx2	0	1.57726	0.986	0.323	0
Spc24	0	1.51194	0.994	0.308	0
Spc25	0	1.48922	0.981	0.172	0
Cdca3	0	1.43921	0.983	0.283	0
Ccnb1	0	1.3846	0.928	0.202	0
Ccna2	0	1.37177	0.986	0.195	0
Fbxo5	0	1.3674	0.967	0.259	0
Racgap1	0	1.3515	0.992	0.279	0
Kif11	0	1.29869	0.977	0.168	0
Kif23	0	1.29361	0.969	0.229	0
Hmmr	0	1.26334	0.917	0.09	0
Esco2	0	1.25957	0.965	0.127	0
Aurkb	0	1.19704	0.965	0.171	0
Ckap2l	0	1.18487	0.975	0.136	0
Mis18bp1	0	1.17767	0.975	0.241	0
Knl1	0	1.161	0.969	0.17	0
Pimreg	0	1.11651	0.94	0.213	0
Ckap2	0	1.11472	0.942	0.206	0
Mxd3	0	0.972499	0.942	0.223	0
Ndc80	0	0.948229	0.928	0.102	0
Sgo1	0	0.944295	0.94	0.188	0
Kif15	0	0.925222	0.948	0.134	0
Neil3	0	0.921899	0.955	0.195	0
Cdca2	0	0.890617	0.928	0.173	0
Hist1h2af	0	0.803815	0.876	0.082	0
Kifc1	0	0.802523	0.913	0.203	0
Kif4	0	0.789342	0.899	0.067	0
Ncapg	0	0.786879	0.909	0.131	0
Melk	0	0.747966	0.901	0.123	0
Bub1	0	0.742067	0.893	0.058	0
Hist1h3c	0	0.728231	0.823	0.038	0
Dlgap5	0	0.713143	0.86	0.067	0
Tk1	0	0.670465	0.837	0.093	0
Kif2c	0	0.642381	0.779	0.073	0
Foxm1	0	0.638526	0.876	0.131	0
Ska1	0	0.585808	0.839	0.115	0
Hist1h3b	0	0.483287	0.767	0.062	0
Kif18b	0	0.471823	0.788	0.08	0
Plk1	4.49395e-308	0.870079	0.854	0.142	8.98791e-305
Knstrn	5.0533e-308	0.932567	0.93	0.209	1.01066e-304
Rrm2	1.93261e-305	1.64853	0.99	0.341	3.86523e-302
Smc4	3.82352e-304	1.74272	1	0.454	7.64704e-301
H2afx	3.5006e-301	1.75155	0.996	0.471	7.0012e-298
Ccnb2	1.00139e-300	0.791713	0.856	0.142	2.00277e-297
Cenpm	2.76903e-300	0.899938	0.948	0.208	5.53805e-297
Lockd	7.54342e-299	1.46183	0.998	0.366	1.50868e-295
Tacc3	2.01566e-296	1.09374	0.961	0.238	4.03132e-293
Aspm	6.89578e-296	0.978373	0.862	0.155	1.37916e-292
Hmgb2	5.25328e-293	2.48967	1	0.633	1.05066e-289
Ttk	7.3658e-293	0.668001	0.856	0.159	1.47316e-289
Shcbp1	1.64683e-291	0.769556	0.94	0.288	3.29365e-288
Tuba1b	2.68745e-288	1.60888	1	0.852	5.3749e-285
Sgo2a	1.3573e-284	1.01386	0.909	0.258	2.71459e-281
Arhgap11a	3.17078e-282	0.925575	0.911	0.229	6.34156e-279
Cks1b	1.66421e-281	1.26149	0.99	0.443	3.32842e-278
Aurka	9.6781e-280	0.852692	0.895	0.216	1.93562e-276
Hist1h2ap	1.12684e-279	3.03191	0.955	0.295	2.25369e-276
Ube2t	1.13405e-279	0.739625	0.922	0.236	2.26809e-276
H2afz	4.87479e-276	1.74343	1	0.865	9.74958e-273
Incenp	4.34842e-275	0.990593	0.944	0.318	8.69684e-272
Nuf2	5.39626e-275	0.733659	0.92	0.194	1.07925e-271
Lmnb1	1.00971e-274	1.37227	0.998	0.493	2.01942e-271
Nek2	4.40458e-273	0.472698	0.732	0.089	8.80917e-270
Hist1h2ae	5.86794e-273	2.56667	0.95	0.336	1.17359e-269
E2f8	1.53968e-272	0.454002	0.72	0.049	3.07937e-269
Hmgb1	2.01942e-269	1.30195	1	0.935	4.03884e-266
Ncaph	8.73017e-267	0.664635	0.905	0.278	1.74603e-263
Tmpo	8.96829e-267	1.239	1	0.632	1.79366e-263
Hist1h2ab	9.14995e-267	1.34293	0.882	0.187	1.82999e-263
Rad51ap1	1.24091e-266	0.788594	0.918	0.26	2.48182e-263
Ube2s	2.87035e-266	1.42079	0.998	0.767	5.74069e-263
Cenpk	6.61608e-265	0.850058	0.953	0.294	1.32322e-261
Kif22	6.16316e-264	0.877039	0.917	0.284	1.23263e-260
Spdl1	3.50018e-263	0.534663	0.819	0.205	7.00036e-260
Ncapd2	1.46499e-262	0.952622	0.975	0.319	2.92998e-259
Selenoh	7.41952e-261	1.33507	0.998	0.642	1.4839e-257
Hist1h1b	7.74513e-260	2.26122	0.907	0.294	1.54903e-256
Dut	1.15678e-259	1.46871	0.996	0.489	2.31356e-256
Troap	4.87705e-259	0.441285	0.711	0.094	9.7541e-256
Cenpa	2.23758e-258	1.59484	0.934	0.262	4.47517e-255
H2afv	1.06868e-254	1.25999	1	0.856	2.13737e-251
Kif20a	1.33926e-253	0.635101	0.837	0.208	2.67852e-250
Hist1h1a	4.71703e-253	0.713779	0.8	0.124	9.43406e-250
Mad2l1	4.19913e-252	0.827351	0.932	0.276	8.39826e-249
Cenpw	4.22217e-252	0.871271	0.938	0.279	8.44435e-249
Anp32b	3.04999e-251	1.36592	0.998	0.639	6.09998e-248
Atad2	1.55983e-250	1.17502	0.959	0.343	3.11966e-247
Spag5	6.9194e-250	0.579324	0.81	0.163	1.38388e-246
Gmnn	1.80233e-249	0.876318	0.961	0.344	3.60467e-246
Bub1b	1.23199e-248	0.747768	0.847	0.169	2.46398e-245
Insm1	3.96632e-246	1.07265	0.953	0.313	7.93265e-243
Depdc1a	2.22767e-244	0.434197	0.691	0.057	4.45534e-241
Kif20b	9.06373e-244	0.868258	0.868	0.218	1.81275e-240
Hmgn21	9.64801e-243	1.45037	1	0.83	1.9296e-239
Ezh2	9.49251e-241	1.13529	0.996	0.499	1.8985e-237
Cdkn2c	2.87556e-239	0.837245	0.963	0.361	5.75112e-236
Dek	1.9324e-237	1.38271	0.994	0.68	3.86479e-234
H1fx	6.32484e-237	1.28094	0.998	0.55	1.26497e-233
Anp32e	8.32333e-237	1.12284	0.996	0.621	1.66467e-233
Hist1h1e	1.04616e-236	1.20775	0.961	0.374	2.09233e-233
Clspn	4.38959e-236	0.834419	0.849	0.182	8.77918e-233
Cit	6.77705e-236	0.692841	0.928	0.245	1.35541e-232
Cenph	1.82312e-234	0.772368	0.895	0.264	3.64623e-231
Rrm1	4.19865e-232	0.993673	0.967	0.349	8.3973e-229
Mns1	5.33253e-231	0.759849	0.907	0.306	1.06651e-227
Cenpe	1.68621e-230	1.19053	0.872	0.265	3.37242e-227
Gas2l3	1.15748e-229	0.754715	0.757	0.144	2.31496e-226
Tyms	2.9427e-229	1.01773	0.94	0.37	5.88539e-226
Cenpp	1.13206e-228	0.634726	0.883	0.296	2.26412e-225
Hist1h4d	5.5923e-228	1.31297	0.942	0.418	1.11846e-224
Wee1	9.23171e-227	0.59677	0.885	0.277	1.84634e-223
Ran	8.5459e-226	1.09835	1	0.801	1.70918e-222
Ect2	5.92267e-225	0.738683	0.817	0.218	1.18453e-221
Cenpq	6.00643e-225	0.735712	0.93	0.322	1.20129e-221
Cep55	6.97648e-225	0.487683	0.746	0.163	1.3953e-221
Pmf1	7.45776e-225	0.68221	0.926	0.337	1.49155e-221
Cdc20	1.14293e-221	1.24422	0.843	0.219	2.28587e-218
Rfc4	2.42713e-221	0.781687	0.969	0.379	4.85426e-218
Ccdc34	1.37217e-220	1.02124	0.998	0.57	2.74434e-217
Pif1	1.77321e-220	0.325528	0.542	0.024	3.54641e-217
Ccnf	2.02023e-220	0.55779	0.783	0.141	4.04046e-217
Dbf4	6.23332e-220	0.784244	0.88	0.27	1.24666e-216
Ncapg2	4.12369e-217	0.837705	0.909	0.307	8.24739e-214
Plk4	9.2007e-216	0.679299	0.907	0.31	1.84014e-212
Sapcd2	1.05848e-214	0.43769	0.649	0.064	2.11696e-211
Nasp	3.46314e-214	1.11696	0.994	0.576	6.92628e-211
Hjurp	4.34258e-214	0.954631	0.986	0.493	8.68517e-211
Rangap1	1.01632e-213	0.916444	0.961	0.476	2.03263e-210
Uhrf1	1.84959e-213	0.786343	0.878	0.257	3.69919e-210
Ptma	5.34343e-213	0.855429	1	0.971	1.06869e-209
Dtl	1.3631e-211	0.702296	0.866	0.253	2.7262e-208
Hist2h2ac	6.56002e-210	0.499383	0.753	0.123	1.312e-206
Hdgf	2.25791e-209	1.0173	0.998	0.735	4.51581e-206
Hells	1.55466e-208	0.836886	0.891	0.261	3.10932e-205
Kif18a	9.14947e-207	0.716466	0.85	0.263	1.82989e-203
Lig1	1.07391e-206	0.999994	0.942	0.413	2.14782e-203
Hirip3	1.32275e-204	0.771746	0.948	0.402	2.64549e-201
Lsm2	1.61571e-198	0.821197	0.975	0.456	3.23141e-195
Usp1	8.8791e-198	0.721283	0.944	0.384	1.77582e-194
Ncapd3	9.09768e-198	0.704542	0.938	0.419	1.81954e-194
Gm3550	2.63817e-195	0.317055	0.573	0.045	5.27635e-192
Dnajc9	1.10821e-189	0.820909	0.979	0.523	2.21642e-186
Brca1	1.70922e-187	0.495748	0.771	0.199	3.41844e-184
Slbp	6.66893e-185	1.01495	0.95	0.501	1.33379e-181
Hmgn5	3.80093e-184	0.746723	0.953	0.438	7.60185e-181
Fam111a	2.20724e-183	0.580899	0.794	0.204	4.41448e-180
Mcm5	4.79783e-183	0.654226	0.891	0.313	9.59567e-180
Tcf19	8.94313e-181	0.653434	0.812	0.27	1.78863e-177
Psrc1	9.11318e-181	0.757083	0.79	0.224	1.82264e-177
Gm42047	8.81986e-179	1.09916	0.874	0.351	1.76397e-175
Mcm7	8.94204e-179	0.829298	0.979	0.481	1.78841e-175
Dnmt1	1.44723e-178	0.810721	0.932	0.376	2.89446e-175
Rad21	1.48268e-178	0.83992	0.977	0.589	2.96535e-175
Cdc45	4.36909e-178	0.588534	0.81	0.255	8.73817e-175
Ranbp1	1.66853e-177	0.983051	0.996	0.737	3.33707e-174
Cip2a	3.75206e-177	0.56035	0.8	0.245	7.50411e-174
Hist1h1d	3.08976e-175	0.620613	0.738	0.144	6.17952e-172
Mthfd2	1.28433e-174	0.662648	0.806	0.231	2.56867e-171
Cenpl	2.29476e-173	0.519018	0.786	0.253	4.58952e-170
Tipin	3.86934e-173	0.752037	0.928	0.411	7.73867e-170
Mms22l	4.91494e-173	0.480355	0.819	0.303	9.82988e-170
Tubb52	1.18105e-172	1.10648	1	0.844	2.3621e-169
Nap1l1	3.98131e-171	0.870049	0.994	0.699	7.96262e-168
Hat1	5.91956e-171	0.805519	0.918	0.397	1.18391e-167
Cdca71	5.98916e-171	0.922661	0.994	0.525	1.19783e-167
Hist1h4h	8.50559e-168	0.69943	0.897	0.333	1.70112e-164
Mdk	2.50979e-167	1.02019	0.992	0.611	5.01959e-164
Kpna2	1.34317e-165	0.835825	0.806	0.28	2.68634e-162
Dhfr	1.44579e-164	0.71165	0.87	0.314	2.89158e-161
Odc1	2.4195e-161	0.993254	0.948	0.493	4.839e-158
Hist1h3e	2.86891e-161	0.681182	0.773	0.237	5.73781e-158
Atf5	1.53405e-159	0.589803	0.911	0.403	3.06809e-156
Ddx39	1.95482e-159	0.548014	0.895	0.366	3.90963e-156
Rad51	2.99187e-159	0.499838	0.769	0.218	5.98373e-156
G2e3	2.55364e-158	0.715782	0.92	0.432	5.10728e-155
Pcna	2.48114e-156	1.01918	0.957	0.532	4.96228e-153
Fam83d	1.79508e-155	0.445115	0.65	0.124	3.59016e-152
Tubb4b	1.88891e-155	0.934769	0.996	0.708	3.77782e-152
Ska2	1.17786e-154	0.596681	0.885	0.37	2.35572e-151
Nt5dc2	3.40402e-153	0.557764	0.901	0.349	6.80804e-150
Trim59	1.31397e-149	0.586475	0.963	0.408	2.62793e-146
Cdkn3	3.87749e-148	0.341999	0.61	0.091	7.75498e-145
Chaf1a	6.35656e-147	0.450004	0.81	0.319	1.27131e-143
Mcm3	1.63714e-140	0.639632	0.843	0.344	3.27429e-137
Tpm4	1.86747e-140	0.603211	0.938	0.448	3.73493e-137
Rcc2	1.41417e-139	0.61978	0.957	0.48	2.82833e-136
Ccnd21	1.89677e-138	0.9177	0.998	0.681	3.79353e-135
Mcm6	9.8703e-135	0.763276	0.864	0.394	1.97406e-131
Cdk2ap1	2.2782e-130	0.675015	0.992	0.712	4.5564e-127
Dlx22	2.23277e-126	0.718345	0.963	0.483	4.46555e-123
Dctpp1	3.33341e-126	0.619467	0.911	0.451	6.66683e-123
Asns	1.22265e-125	0.514096	0.726	0.304	2.4453e-122
Hist1h3f	2.49847e-123	0.429043	0.682	0.224	4.99694e-120
Rpa2	3.45805e-123	0.541709	0.85	0.397	6.91611e-120
Hist1h2bb	4.3619e-121	0.411211	0.664	0.186	8.72381e-118
Ascl1	1.31629e-118	0.720492	0.732	0.263	2.63258e-115
Mcm2	2.13834e-118	0.483393	0.775	0.3	4.27667e-115
Cdt1	5.36878e-118	0.430582	0.705	0.23	1.07376e-114
Hist1h2an	2.2331e-117	0.397088	0.598	0.08	4.46621e-114
Calm2	2.83298e-117	0.479284	1	0.868	5.66595e-114
Cdk6	3.59784e-116	0.722347	0.806	0.352	7.19567e-113
Mcm4	6.1301e-116	0.468362	0.794	0.315	1.22602e-112
Ccdc18	1.75578e-115	0.383343	0.728	0.267	3.51155e-112
Eif4ebp1	2.89281e-114	0.445504	0.691	0.266	5.78561e-111
Epha3	1.33621e-112	0.395251	0.711	0.253	2.67242e-109
Chaf1b	2.66515e-108	0.405488	0.722	0.261	5.33031e-105
Bex21	1.50105e-106	0.497476	0.996	0.694	3.0021e-103
Cdkn1a	2.19824e-104	0.301237	0.678	0.243	4.39649e-101
Bora	1.14614e-102	0.46774	0.664	0.208	2.29228e-99
Lmo31	4.01098e-102	0.401677	0.841	0.348	8.02195e-99
Nde1	5.85372e-102	0.521838	0.843	0.441	1.17074e-98
H1f0	1.74688e-101	0.640628	0.944	0.582	3.49376e-98
Lyar	4.47624e-98	0.447369	0.843	0.409	8.95248e-95
Abracl2	4.83344e-97	0.605326	0.975	0.537	9.66688e-94
Hes6	8.6594e-96	0.593721	0.911	0.478	1.73188e-92
Egr1	1.2671e-95	0.483479	0.831	0.388	2.5342e-92
Pax61	1.44775e-95	0.472411	0.917	0.498	2.89551e-92
Nell2	2.37826e-94	0.452948	0.771	0.294	4.75653e-91
Ccne2	1.53676e-92	0.355071	0.643	0.236	3.07352e-89
Cdc25c	1.00315e-86	0.317905	0.538	0.096	2.00629e-83
Slfn9	1.18989e-84	0.270388	0.598	0.186	2.37977e-81
Vim1	2.2778e-84	0.476983	0.932	0.472	4.55561e-81
Dnajb1	7.40339e-84	0.259908	0.829	0.436	1.48068e-80
E130114P18Rik	3.80779e-82	0.341121	0.847	0.409	7.61558e-79
Arx2	6.22783e-78	0.440566	0.942	0.54	1.24557e-74
Zfp367	7.0611e-78	0.415706	0.682	0.295	1.41222e-74
Arl6ip1	1.22121e-74	0.943433	0.99	0.834	2.44242e-71
Ywhah	7.20547e-72	0.318529	0.963	0.603	1.44109e-68
Ccne1	8.61218e-69	0.300772	0.606	0.215	1.72244e-65
Hist1h3i	4.68032e-68	0.327493	0.581	0.185	9.36064e-65
Arpp19	1.05694e-60	0.277292	0.981	0.745	2.11388e-57
Txnip1	7.66436e-57	0.302665	0.917	0.606	1.53287e-53
Gm138891	2.36409e-55	0.31029	0.917	0.561	4.72818e-52
Pak31	1.23398e-48	0.333965	0.845	0.497	2.46797e-45
Hes5	8.62322e-40	0.59789	0.817	0.56	1.72464e-36
Hist1h4c	2.21124e-38	0.257936	0.544	0.253	4.42248e-35
Tuba1c	9.63715e-37	0.556433	0.48	0.161	1.92743e-33

## Sheet: Neuroblasts 1
Gene symbol	p value	average logFC	% in 1st group	% in 2nd group	p value adjacent
Stmn2	0	1.56076	0.987	0.49	0
Tubb5	3.33663e-284	1.12296	0.999	0.833	6.67327e-281
Gm17750	2.13102e-267	1.29524	0.968	0.527	4.26205e-264
Ccnd2	2.38779e-226	1.13447	0.994	0.66	4.77559e-223
Gad2	6.89155e-202	0.855455	0.925	0.452	1.37831e-198
Dlx2	5.24704e-168	0.774551	0.918	0.457	1.04941e-164
Abracl	3.28757e-167	0.76561	0.949	0.512	6.57513e-164
Nsg2	2.68627e-150	0.598702	0.95	0.537	5.37254e-147
Ctxn1	3.0648e-148	0.574894	0.917	0.517	6.12959e-145
Arx	3.34687e-145	0.823162	0.886	0.522	6.69374e-142
Hmgn2	6.18466e-129	0.45583	0.998	0.819	1.23693e-125
Sp8	1.06964e-117	0.638023	0.706	0.252	2.13927e-114
Cdca7	4.00886e-110	0.521426	0.893	0.512	8.01772e-107
Myt1l	2.31658e-99	0.411362	0.754	0.337	4.63316e-96
Gad1	4.64216e-97	0.459933	0.746	0.366	9.28433e-94
Snrpn	4.23534e-81	0.375583	0.92	0.68	8.47068e-78
Miat	1.39141e-78	0.281636	0.76	0.426	2.78281e-75
Synpr	2.25143e-73	0.395525	0.672	0.367	4.50286e-70
Bex2	3.29888e-69	0.315729	0.949	0.682	6.59776e-66
Slc32a1	8.01546e-59	0.25977	0.641	0.32	1.60309e-55
Gm13889	2.06723e-58	0.368722	0.803	0.557	4.13446e-55
Txnip	1.16469e-50	0.326386	0.816	0.603	2.32938e-47
Bcl11b	1.4322e-42	0.312975	0.672	0.408	2.86439e-39
Lmo3	6.00454e-38	0.305161	0.613	0.357	1.20091e-34
Vim	2.50828e-36	0.433808	0.712	0.482	5.01656e-33
Pax6	1.00981e-16	0.359064	0.646	0.52	2.01962e-13

## Sheet: Neuroblasts 2
Gene symbol	p value	average logFC	% in 1st group	% in 2nd group	p value adjacent
Meg3	0	1.70011	0.976	0.545	0
Pbx3	2.16677e-298	1.77374	0.92	0.452	4.33353e-295
Adarb2	5.13427e-268	1.49217	0.843	0.321	1.02685e-264
Stmn21	8.60511e-198	1.02978	0.97	0.495	1.72102e-194
Ly6h	3.24656e-167	0.727128	0.858	0.433	6.49313e-164
Cpne4	6.35626e-153	0.259813	0.42	0.047	1.27125e-149
Nsg21	1.57609e-151	0.83072	0.893	0.549	3.15219e-148
Runx1t1	2.72044e-146	1.13415	0.722	0.272	5.44087e-143
Vcan	1.56809e-142	1.03576	0.792	0.407	3.13619e-139
Foxp2	1.17486e-135	1.25319	0.702	0.267	2.34971e-132
Syt6	2.97552e-117	0.529781	0.561	0.132	5.95103e-114
Olfm2	2.1313e-106	0.280248	0.594	0.23	4.2626e-103
Gad21	1.49848e-94	0.594972	0.825	0.472	2.99696e-91
Synpr1	2.37311e-94	0.48472	0.698	0.363	4.74621e-91
Myt1l1	3.024e-94	0.745748	0.713	0.347	6.04801e-91
Lrrtm3	7.69098e-93	0.392539	0.608	0.27	1.5382e-89
Stmn4	1.1065e-88	0.407059	0.897	0.577	2.213e-85
Tenm2	7.74884e-64	0.375958	0.55	0.226	1.54977e-60
C130073E24Rik	7.8518e-63	0.332662	0.464	0.127	1.57036e-59
Ctxn11	8.98056e-58	0.456463	0.783	0.544	1.79611e-54
Bcl11b1	3.84239e-56	0.636301	0.67	0.409	7.68477e-53
Snrpn1	3.12268e-52	0.413323	0.847	0.695	6.24537e-49
Arx1	4.11328e-50	0.432455	0.781	0.543	8.22657e-47
Tubb51	1.24274e-49	0.251292	0.986	0.836	2.48548e-46
Pdcd4	4.15507e-46	0.50324	0.781	0.651	8.31013e-43
Plekha1	8.42653e-44	0.526165	0.66	0.463	1.68531e-40
Bex1	1.76289e-38	0.378622	0.685	0.475	3.52579e-35
Abracl1	1.79608e-38	0.293459	0.807	0.54	3.59217e-35
Rab6b	3.81482e-37	0.48209	0.724	0.596	7.62964e-34
Gria2	4.82691e-36	0.317037	0.873	0.718	9.65381e-33
Zwint	5.04959e-36	0.310244	0.797	0.663	1.00992e-32
Dlx21	2.40439e-34	0.306445	0.762	0.488	4.80877e-31
Sema5a	5.49676e-34	0.377876	0.516	0.278	1.09935e-30
Gabrg2	1.74122e-30	0.360741	0.484	0.201	3.48243e-27
Fyn	1.89839e-30	0.357298	0.748	0.633	3.79678e-27
Kcnk2	4.63022e-28	0.47496	0.623	0.431	9.26044e-25
Celf5	9.92951e-26	0.274794	0.55	0.349	1.9859e-22
2900011O08Rik	2.03498e-24	0.270284	0.505	0.323	4.06995e-21
Pak3	4.5071e-23	0.388084	0.665	0.508	9.01419e-20
B230334C09Rik	7.5396e-21	0.482578	0.513	0.324	1.50792e-17
Gad11	3.27893e-20	0.385851	0.578	0.399	6.55786e-17
Cacng4	5.01152e-20	0.451772	0.561	0.41	1.0023e-16
A330069E16Rik	8.65907e-19	0.347794	0.487	0.329	1.73181e-15
Kcnq1ot1	7.86868e-18	0.547987	0.664	0.583	1.57374e-14
Rab3c	4.92548e-15	0.385939	0.515	0.334	9.85095e-12
Sp81	4.22977e-14	0.577553	0.518	0.288	8.45954e-11
Gtpbp4	2.42248e-08	0.338503	0.665	0.582	4.84497e-05
Scn3a	2.42851e-07	0.42113	0.421	0.199	0.000485702
Nxph1	3.84455e-06	0.321146	0.41	0.214	0.0076891
Gabrb3	0.000342464	0.284062	0.492	0.389	0.684928

## Sheet: Neurons
Gene symbol	p value	average logFC	% in 1st group	% in 2nd group	p value adjacent
Gprin3	0	0.802893	0.708	0.028	0
Lamp5	0	0.616871	0.682	0.017	0
Gng13	0	0.570305	0.672	0.026	0
Mal2	0	0.562125	0.718	0.024	0
Lrfn5	0	0.482583	0.692	0.012	0
Ddn	0	0.460607	0.718	0.035	0
Htr1b	0	0.255075	0.492	0.002	0
Phyhip	2.86646e-306	1.01689	0.877	0.079	5.73292e-303
Serpina9	6.62582e-305	0.34798	0.626	0.031	1.32516e-301
Kcnj4	1.12837e-290	0.776474	0.79	0.064	2.25674e-287
2010300C02Rik	2.16085e-284	0.828783	0.815	0.045	4.3217e-281
Mchr1	8.61854e-283	0.427949	0.636	0.028	1.72371e-279
Kcnh1	2.81491e-277	0.37521	0.6	0.015	5.62983e-274
Adra2c	4.50862e-276	0.529863	0.697	0.019	9.01723e-273
Dclk3	3.0767e-268	0.468749	0.677	0.021	6.15339e-265
Ctxn2	4.53436e-268	0.503242	0.662	0.023	9.06873e-265
Mme	2.37044e-263	0.296405	0.579	0.024	4.74089e-260
Camk2a	1.45779e-254	1.11208	0.887	0.075	2.91559e-251
Trank1	2.17989e-245	0.633604	0.733	0.048	4.35978e-242
Rgs14	3.41315e-244	0.461816	0.641	0.047	6.8263e-241
Ankrd33b	8.29049e-242	0.302572	0.615	0.035	1.6581e-238
Kcnv1	3.89883e-240	0.349404	0.585	0.008	7.79766e-237
Kcnq5	8.65524e-236	0.551757	0.718	0.055	1.73105e-232
Rprml	3.23523e-228	1.47117	0.841	0.066	6.47047e-225
Hs3st4	1.55353e-222	0.3089	0.61	0.041	3.10705e-219
Grm5	9.51536e-222	1.71023	0.897	0.096	1.90307e-218
Gabrd	9.67374e-212	0.892309	0.79	0.084	1.93475e-208
Htr2c	1.19688e-210	0.792063	0.723	0.08	2.39375e-207
B230209E15Rik	1.17418e-202	0.821337	0.764	0.067	2.34836e-199
Cacna1e	3.83908e-201	0.904783	0.81	0.098	7.67817e-198
Grin2a	2.05938e-198	0.921564	0.774	0.082	4.11875e-195
Actn2	4.62343e-196	0.260725	0.574	0.034	9.24686e-193
Kcna4	8.79536e-195	0.674715	0.754	0.074	1.75907e-191
Lrrc10b	1.05576e-191	0.598769	0.682	0.068	2.11152e-188
Cnnm1	1.89825e-191	0.441803	0.667	0.024	3.79651e-188
Wipf3	6.92386e-190	0.689764	0.738	0.079	1.38477e-186
Mhrt	1.23378e-189	0.440192	0.595	0.033	2.46756e-186
Mctp1	2.478e-189	1.04402	0.759	0.094	4.956e-186
Nrsn2	1.28493e-184	1.08581	0.897	0.114	2.56987e-181
Rasgrf1	7.4797e-184	1.14015	0.872	0.107	1.49594e-180
Hpcal4	1.36612e-183	0.97663	0.867	0.131	2.73224e-180
Gda	2.00455e-182	1.05585	0.805	0.1	4.0091e-179
Gpr6	1.63784e-180	0.627755	0.559	0.045	3.27569e-177
Hs6st2	3.64368e-179	0.868357	0.795	0.091	7.28735e-176
Cacng3	7.42695e-179	0.543806	0.713	0.085	1.48539e-175
Diras2	6.72565e-178	0.538958	0.738	0.096	1.34513e-174
Icam5	4.49745e-175	1.10979	0.851	0.13	8.99491e-172
Gpr83	9.04776e-174	0.634651	0.682	0.072	1.80955e-170
Plppr4	7.49978e-172	1.64317	0.903	0.184	1.49996e-168
Rasgef1a	1.4711e-167	1.2853	0.831	0.115	2.94221e-164
Tesc	9.70191e-162	1.49774	0.749	0.071	1.94038e-158
Dnm1	1.89181e-160	1.23376	0.897	0.147	3.78362e-157
Sh2d5	3.73397e-160	0.657435	0.81	0.088	7.46794e-157
Sncb	3.19492e-157	1.19249	0.903	0.173	6.38985e-154
Ptk2b	1.48724e-156	1.23934	0.826	0.128	2.97449e-153
Rit2	1.50905e-154	0.987131	0.846	0.13	3.0181e-151
Slc12a5	2.69572e-154	1.09046	0.903	0.156	5.39143e-151
Slc35d3	6.189e-154	0.33694	0.456	0.019	1.2378e-150
Camkv	1.69606e-153	1.49801	0.903	0.214	3.39211e-150
Scn4b	3.06669e-153	0.726404	0.651	0.081	6.13339e-150
Scg2	5.74482e-153	2.28627	0.928	0.172	1.14896e-149
AI593442	3.22189e-152	1.11676	0.877	0.131	6.44378e-149
Grin1	3.68418e-152	1.03516	0.897	0.145	7.36836e-149
Caln1	2.38399e-146	1.52048	0.795	0.144	4.76797e-143
Chrm1	5.32497e-146	0.522316	0.718	0.059	1.06499e-142
Oprk1	6.83284e-145	0.374039	0.6	0.066	1.36657e-141
Cx3cl1	9.9604e-142	1.30182	0.892	0.23	1.99208e-138
Cpne6	1.53025e-139	0.688982	0.733	0.097	3.06049e-136
Slc4a10	2.9415e-139	0.711203	0.785	0.154	5.88299e-136
Atp1a3	3.24163e-136	1.76057	0.949	0.223	6.48327e-133
Syndig1	6.96408e-136	0.509169	0.728	0.132	1.39282e-132
Rxrg	7.44482e-136	0.858146	0.754	0.127	1.48896e-132
Caly	3.11199e-135	2.02281	0.969	0.325	6.22398e-132
2900055J20Rik	5.42733e-135	0.640437	0.795	0.141	1.08547e-131
Sv2b	5.48062e-135	0.384425	0.579	0.062	1.09612e-131
Ano3	5.65072e-135	0.967027	0.728	0.101	1.13014e-131
Rab27b	5.70529e-135	0.629473	0.733	0.121	1.14106e-131
Ankrd63	1.43294e-134	0.437674	0.605	0.057	2.86589e-131
Snhg11	7.05695e-134	2.82365	0.979	0.345	1.41139e-130
Gria1	3.12623e-133	1.34323	0.954	0.283	6.25245e-130
Eef1a2	2.20378e-132	1.44069	0.918	0.249	4.40756e-129
Gpr12	5.17562e-132	0.294211	0.569	0.05	1.03512e-128
Necab1	1.2819e-131	0.916524	0.774	0.118	2.56379e-128
Ak5	3.26634e-131	0.483333	0.641	0.071	6.53269e-128
Cpne5	2.57529e-130	1.68479	0.923	0.287	5.15058e-127
Rasd2	4.38095e-130	1.06587	0.759	0.153	8.76189e-127
Lingo3	8.61033e-130	0.412849	0.692	0.113	1.72207e-126
Nrsn1	2.70312e-129	1.53264	0.959	0.251	5.40624e-126
Snap25	3.81518e-129	2.41627	0.985	0.365	7.63035e-126
Eno2	6.09615e-129	1.68646	0.938	0.28	1.21923e-125
Camk2b	1.2354e-127	1.7469	0.938	0.276	2.47079e-124
Vgf	6.22093e-127	1.23321	0.826	0.165	1.24419e-123
Kcnip2	1.13365e-125	0.995912	0.831	0.182	2.26731e-122
Pacsin1	2.88046e-125	1.09289	0.949	0.25	5.76092e-122
Neto1	1.86085e-124	0.854263	0.836	0.166	3.72171e-121
Tmem59l	1.54305e-123	1.09935	0.928	0.298	3.08611e-120
Sowaha	2.58787e-123	0.768994	0.759	0.146	5.17574e-120
Elmod1	1.07581e-122	1.83992	0.938	0.296	2.15161e-119
Gpr88	1.12714e-122	1.98754	0.862	0.253	2.25429e-119
Scn2a	2.5178e-122	1.4815	0.903	0.23	5.03561e-119
Kcnip4	2.57888e-122	0.549661	0.651	0.072	5.15776e-119
Scn1b	6.63428e-122	0.886003	0.81	0.164	1.32686e-118
Frrs1l	8.65204e-122	1.06274	0.913	0.236	1.73041e-118
Tceal5	8.845e-122	1.18898	0.933	0.256	1.769e-118
Rbfox3	1.55027e-121	1.20343	0.897	0.246	3.10053e-118
Syndig1l	1.64756e-121	1.00473	0.738	0.12	3.29511e-118
Ptprn	4.69048e-121	1.4564	0.949	0.334	9.38097e-118
Rbfox1	7.09865e-121	1.17955	0.872	0.215	1.41973e-117
Rasgrp1	7.63219e-121	1.21148	0.831	0.189	1.52644e-117
Tmem158	1.24274e-120	2.1619	0.923	0.314	2.48547e-117
9530059O14Rik	5.76295e-120	0.656783	0.708	0.119	1.15259e-116
Trnp1	2.02931e-118	0.692193	0.764	0.145	4.05861e-115
Ly6h1	6.22384e-118	1.8929	0.995	0.48	1.24477e-114
Dmtn	9.98584e-118	0.714907	0.815	0.174	1.99717e-114
Syt1	3.49568e-117	2.1277	0.887	0.233	6.99135e-114
Col25a1	4.6595e-117	0.29702	0.518	0.042	9.319e-114
C1qtnf4	1.26716e-116	2.03657	0.933	0.326	2.53432e-113
Otulinl	1.56318e-116	0.293713	0.626	0.084	3.12637e-113
Dpp6	4.27476e-116	0.990077	0.923	0.273	8.54952e-113
Syt4	4.98692e-116	1.48061	0.908	0.28	9.97384e-113
Scn2b	5.98211e-116	0.969891	0.8	0.141	1.19642e-112
Galnt13	7.95315e-116	0.571498	0.805	0.206	1.59063e-112
Kcnh3	9.76962e-116	0.431479	0.621	0.094	1.95392e-112
Baiap2	1.1667e-115	1.80144	0.892	0.239	2.3334e-112
Grin2b	5.24302e-115	1.77706	0.938	0.321	1.0486e-111
Gabra2	6.23164e-115	1.26981	0.954	0.3	1.24633e-111
Ckmt1	8.08632e-115	0.944167	0.81	0.174	1.61726e-111
Cntnap1	1.5697e-114	0.395828	0.636	0.101	3.13941e-111
Jakmip1	2.14564e-114	0.60103	0.805	0.178	4.29129e-111
Fbll1	2.54399e-114	0.825089	0.887	0.247	5.08799e-111
Tceal6	1.05443e-113	1.1067	0.867	0.226	2.10887e-110
Pianp	1.10138e-113	0.92182	0.887	0.276	2.20276e-110
Rgs9	2.31097e-113	1.46263	0.872	0.241	4.62193e-110
Lmo7	4.91464e-113	0.747005	0.805	0.177	9.82927e-110
Pcp4	7.99952e-113	3.28565	0.923	0.354	1.5999e-109
Calm21	1.44325e-112	1.82431	0.995	0.877	2.8865e-109
Kctd8	1.8687e-112	0.361987	0.585	0.057	3.73739e-109
Pnmal2	1.90555e-112	1.51725	0.933	0.322	3.8111e-109
Atp2b1	2.05736e-112	2.17476	0.995	0.579	4.11472e-109
Drd1	3.09966e-112	0.993554	0.559	0.071	6.19933e-109
Rgs17	7.09663e-112	1.33734	0.918	0.27	1.41933e-108
Pcsk1n2	8.40295e-112	1.64495	1	0.648	1.68059e-108
Ndrg4	9.03801e-112	2.08538	0.933	0.357	1.8076e-108
Nefl	1.13566e-111	1.03714	0.692	0.086	2.27132e-108
Atp6v1g2	2.05973e-111	1.24119	0.908	0.279	4.11947e-108
Slc32a11	1.02829e-110	1.279	0.933	0.349	2.05658e-107
Atp1b12	1.61661e-110	1.62207	0.995	0.713	3.23322e-107
Ajap11	2.75223e-110	0.453439	0.713	0.115	5.50447e-107
Prkce	3.26028e-110	1.1045	0.903	0.253	6.52057e-107
Lypd1	7.39205e-110	1.54876	0.841	0.194	1.47841e-106
Itpka	9.46559e-110	1.14248	0.774	0.183	1.89312e-106
Filip1	1.0131e-109	0.370302	0.646	0.104	2.0262e-106
Necab2	2.67142e-109	0.979675	0.795	0.21	5.34283e-106
Lin7b	3.41382e-109	0.860155	0.805	0.213	6.82764e-106
Pnck	1.14173e-108	1.03236	0.903	0.287	2.28346e-105
Zcchc181	4.13706e-108	1.45446	0.985	0.577	8.27413e-105
Prmt8	1.92553e-107	0.352536	0.636	0.079	3.85106e-104
Chgb	2.66051e-107	1.14287	0.903	0.296	5.32102e-104
Cnksr2	3.22455e-107	1.1039	0.851	0.175	6.4491e-104
Rnf227	5.79069e-106	1.23368	0.944	0.4	1.15814e-102
Syn2	5.81303e-106	1.30574	0.923	0.352	1.16261e-102
Erc2	8.52076e-106	1.08007	0.826	0.168	1.70415e-102
Samd12	3.49279e-105	0.671272	0.831	0.209	6.98558e-102
Rab3a1	5.03474e-105	1.55041	0.964	0.616	1.00695e-101
Sv2c	1.27679e-104	0.646035	0.703	0.101	2.55358e-101
Phf24	8.02015e-104	0.655462	0.785	0.167	1.60403e-100
Tmem191c	1.99283e-103	0.982528	0.913	0.336	3.98566e-100
Akap5	2.49214e-103	1.24302	0.831	0.206	4.98428e-100
Bex23	3.852e-103	1.50185	0.979	0.715	7.704e-100
Syt5	4.81464e-103	1.3054	0.846	0.202	9.62927e-100
Matk	4.93162e-103	0.838436	0.826	0.193	9.86324e-100
Gabra1	6.44853e-103	0.533206	0.687	0.096	1.28971e-99
Cntn1	7.79187e-103	0.923654	0.908	0.28	1.55837e-99
Tmem179	1.96943e-102	0.72154	0.836	0.221	3.93886e-99
Hpca	2.23719e-102	1.82076	0.867	0.265	4.47438e-99
Cdk5r2	3.98828e-102	0.645313	0.815	0.219	7.97657e-99
Sult4a1	4.4997e-102	0.797811	0.831	0.192	8.99939e-99
Kcnma1	8.82249e-102	0.758676	0.841	0.238	1.7645e-98
Zcchc12	1.86052e-101	1.18431	0.846	0.257	3.72105e-98
Ncdn	3.44004e-101	1.72941	0.918	0.405	6.88008e-98
Clstn3	7.68844e-101	0.780108	0.841	0.245	1.53769e-97
Plppr1	4.0564e-100	0.733487	0.81	0.199	8.11279e-97
Gabra4	6.60502e-100	0.963409	0.836	0.223	1.321e-96
Kcnd2	1.09103e-99	0.866021	0.851	0.224	2.18207e-96
Vstm2a	1.41745e-99	0.639077	0.718	0.151	2.8349e-96
Meg31	2.02911e-99	1.96876	0.99	0.597	4.05822e-96
Pcsk2	2.92981e-99	1.638	0.877	0.308	5.85961e-96
Celf51	3.1991e-99	1.169	0.918	0.359	6.3982e-96
Lor	3.29693e-99	0.398569	0.626	0.097	6.59386e-96
Psd	1.1048e-98	0.996568	0.872	0.253	2.20961e-95
Slc6a17	3.0115e-98	0.5139	0.708	0.114	6.02299e-95
Syp	3.52887e-98	1.24909	0.892	0.347	7.05774e-95
Gas71	3.709e-98	1.00744	0.872	0.269	7.41799e-95
C230004F18Rik	3.91417e-98	0.959727	0.897	0.28	7.82835e-95
Serp2	1.30067e-97	1.35151	0.897	0.382	2.60135e-94
Dbpht2	2.22584e-97	0.888659	0.79	0.176	4.45168e-94
Zwint1	2.26541e-97	1.54056	0.954	0.673	4.53083e-94
Slit3	7.12638e-97	0.310883	0.549	0.059	1.42528e-93
Plcb1	7.58264e-97	1.17553	0.928	0.367	1.51653e-93
Tmem130	1.16048e-96	0.78391	0.785	0.174	2.32095e-93
Unc80	1.19742e-96	0.743036	0.851	0.254	2.39484e-93
Prkcb	1.4087e-96	1.23916	0.867	0.322	2.8174e-93
Gad12	1.72718e-96	1.28617	0.949	0.406	3.45436e-93
Gnb5	2.55926e-96	1.4609	0.918	0.414	5.11853e-93
Snrpn2	4.12367e-96	1.28224	0.985	0.708	8.24735e-93
Camk4	1.29397e-95	0.531971	0.677	0.094	2.58793e-92
Hap1	1.0799e-94	1.12574	0.887	0.353	2.1598e-91
Cntnap5a	2.16752e-94	0.550779	0.687	0.133	4.33504e-91
Fbxl16	3.22832e-94	1.09134	0.903	0.374	6.45664e-91
Nsf	4.72906e-94	1.24098	0.903	0.382	9.45812e-91
Tspyl4	4.94251e-94	1.15166	0.979	0.569	9.88501e-91
Arfgef3	6.33017e-94	0.713129	0.81	0.233	1.26603e-90
Ahi1	8.42724e-94	1.38542	0.979	0.599	1.68545e-90
Gmpr	1.01757e-93	0.794069	0.882	0.346	2.03514e-90
Dlg2	1.19441e-93	0.715973	0.867	0.286	2.38883e-90
Gap43	1.89565e-93	1.77158	0.903	0.38	3.7913e-90
Arf3	3.56371e-93	1.21033	0.923	0.433	7.12743e-90
Spock31	6.31961e-93	1.23814	0.846	0.217	1.26392e-89
Arpp21	7.57021e-93	2.9771	0.867	0.342	1.51404e-89
Susd4	9.23703e-93	0.444159	0.723	0.122	1.84741e-89
Ptpn5	1.05716e-92	1.17666	0.821	0.196	2.11432e-89
Ppp3r1	1.43695e-92	1.26074	0.944	0.559	2.87389e-89
Scn3a1	1.75742e-92	0.771075	0.862	0.209	3.51485e-89
Pde10a	1.90915e-92	1.85378	0.892	0.312	3.8183e-89
Stk32c	2.62753e-92	0.855673	0.826	0.295	5.25505e-89
Ppp3ca	2.96372e-92	2.25509	0.954	0.709	5.92744e-89
Arhgap20	4.02987e-92	0.718949	0.79	0.214	8.05974e-89
Pdxp	5.96357e-92	1.03534	0.928	0.438	1.19271e-88
Gnal	6.85454e-92	1.52345	0.8	0.177	1.37091e-88
Car11	8.13287e-92	1.18032	0.872	0.326	1.62657e-88
Bex11	8.51125e-92	1.20474	0.949	0.491	1.70225e-88
Ywhah1	1.22966e-91	1.23116	0.964	0.626	2.45932e-88
Hrh3	1.47489e-91	0.476601	0.667	0.119	2.94979e-88
Prkar1b	1.55641e-91	0.818972	0.908	0.333	3.11283e-88
Klf5	1.78736e-91	0.441265	0.595	0.111	3.57473e-88
Nrgn	2.0437e-91	2.86591	0.795	0.252	4.0874e-88
Nat14	4.66262e-91	0.987426	0.892	0.342	9.32525e-88
Pclo	5.69879e-91	1.02495	0.882	0.288	1.13976e-87
St8sia3	1.11509e-90	1.04165	0.856	0.261	2.23018e-87
Cntnap2	1.12115e-90	0.732796	0.764	0.174	2.24231e-87
Atp2b2	2.51511e-90	1.35971	0.887	0.388	5.03022e-87
A830018L16Rik	3.01893e-90	0.510242	0.703	0.155	6.03786e-87
Pde1b	4.121e-90	1.28302	0.831	0.28	8.242e-87
Got1	4.41086e-90	1.33768	0.913	0.488	8.82171e-87
Cplx2	6.37147e-90	1.21597	0.882	0.373	1.27429e-86
Adcy51	7.71095e-90	1.19129	0.841	0.288	1.54219e-86
Chn11	1.03982e-89	1.6618	0.913	0.471	2.07964e-86
Rragd	1.09679e-89	0.986232	0.877	0.358	2.19357e-86
Vstm2l	1.12343e-89	0.907525	0.815	0.255	2.24686e-86
Pnmal1	1.38968e-89	0.923691	0.836	0.245	2.77936e-86
Shisa7	1.53094e-89	0.592933	0.738	0.162	3.06187e-86
Kcnab1	9.8024e-89	0.868163	0.81	0.269	1.96048e-85
Cacnb41	1.20703e-88	1.11358	0.882	0.327	2.41405e-85
Lrrtm31	1.60637e-88	0.800836	0.872	0.301	3.21275e-85
Chl1	5.05851e-88	0.522465	0.692	0.147	1.0117e-84
Map2k11	1.1936e-87	1.29737	0.897	0.424	2.3872e-84
Dpp10	1.71516e-87	0.582817	0.759	0.201	3.43033e-84
Myt1l2	2.96992e-87	1.21135	0.918	0.383	5.93985e-84
Rap1gap	3.30576e-87	0.868755	0.867	0.323	6.61152e-84
Ociad2	3.70994e-87	0.827702	0.841	0.285	7.41988e-84
Zmat4	1.00664e-86	0.270906	0.518	0.058	2.01327e-83
Cyfip2	1.50036e-86	0.963269	0.903	0.398	3.00073e-83
Rab3c1	1.63473e-86	1.15637	0.897	0.341	3.26946e-83
Tceal31	2.11831e-86	1.02214	0.903	0.417	4.23663e-83
Gpr158	2.24482e-86	0.62066	0.764	0.157	4.48963e-83
Lrrc4c	4.15142e-86	0.686899	0.831	0.255	8.30284e-83
Calb1	1.13025e-85	1.50576	0.672	0.122	2.2605e-82
Fam135b	1.48628e-85	0.31769	0.595	0.094	2.97256e-82
Nap1l52	2.68689e-85	1.4351	0.974	0.574	5.37377e-82
Shisa91	1.49228e-84	0.62392	0.769	0.204	2.98457e-81
Bc1	2.40758e-84	1.23737	0.903	0.374	4.81515e-81
Col6a1	4.67156e-84	0.525042	0.549	0.046	9.34313e-81
Htr1f	6.21215e-84	0.623925	0.467	0.04	1.24243e-80
Mdh1	8.16531e-84	1.24587	0.959	0.785	1.63306e-80
Plk2	1.19755e-83	1.066	0.831	0.245	2.3951e-80
Pja2	1.31645e-83	1.13203	0.944	0.622	2.6329e-80
Wasf1	1.38851e-83	0.934868	0.892	0.358	2.77702e-80
Rab40b	7.56301e-83	0.915088	0.738	0.155	1.5126e-79
Fam49a	9.42202e-83	0.80953	0.831	0.265	1.8844e-79
Dgkb1	2.84307e-82	1.49024	0.892	0.434	5.68615e-79
Thy1	5.67172e-82	0.986575	0.81	0.276	1.13434e-78
Asic4	1.10204e-81	0.34942	0.497	0.053	2.20409e-78
Ngef2	1.32357e-81	1.03835	0.887	0.39	2.64715e-78
Phactr11	1.35912e-81	1.52221	0.933	0.582	2.71824e-78
Gm10419	3.91594e-81	0.546313	0.728	0.168	7.83188e-78
Map7d2	5.88714e-81	0.923448	0.862	0.363	1.17743e-77
Aldoa4	6.11222e-81	1.35161	0.969	0.769	1.22244e-77
Plppr5	8.20132e-81	0.520724	0.728	0.199	1.64026e-77
Jph41	1.71867e-80	0.996298	0.872	0.334	3.43734e-77
Ntrk3	4.19471e-80	0.797985	0.826	0.257	8.38943e-77
Stxbp1	4.28797e-80	0.949237	0.892	0.413	8.57594e-77
Pcp4l11	6.0801e-80	1.62996	0.841	0.357	1.21602e-76
Faim21	1.94518e-79	0.847411	0.867	0.362	3.89037e-76
Asns1	6.36243e-79	0.618601	0.846	0.327	1.27249e-75
Gabrb31	6.47695e-79	0.954912	0.897	0.385	1.29539e-75
Impact1	1.79821e-78	1.06262	0.928	0.485	3.59642e-75
Prr7	4.27895e-78	0.873696	0.815	0.258	8.55791e-75
Ryr3	4.88562e-78	0.33767	0.538	0.08	9.77125e-75
Zfp3651	4.90805e-78	0.632479	0.805	0.289	9.8161e-75
Hras	5.3996e-78	1.21332	0.908	0.583	1.07992e-74
Ablim21	1.46121e-77	0.716068	0.774	0.254	2.92243e-74
Gad22	1.79792e-77	1.24396	0.944	0.511	3.59584e-74
Cnih2	2.41243e-77	1.01766	0.846	0.358	4.82487e-74
Nap1l2	2.51145e-77	0.672273	0.779	0.244	5.0229e-74
Drd2	3.09677e-77	0.607606	0.6	0.131	6.19353e-74
Gria3	4.6398e-77	0.978629	0.764	0.223	9.27959e-74
Napb	1.0447e-76	0.860706	0.856	0.35	2.0894e-73
Camk2n11	1.50736e-76	1.37897	0.933	0.502	3.01473e-73
Cbarp	1.55233e-76	0.916348	0.846	0.345	3.10466e-73
Cacna2d3	3.38165e-76	0.897314	0.836	0.351	6.76329e-73
Ryr2	3.42018e-76	0.377807	0.559	0.047	6.84035e-73
Car12	6.81507e-76	0.2999	0.559	0.096	1.36301e-72
Rgs7bp1	1.62299e-75	1.29281	0.841	0.333	3.24599e-72
Fkbp1a1	1.67442e-75	1.23663	0.954	0.776	3.34885e-72
Ppp1r9a	1.90999e-75	1.17668	0.923	0.536	3.81998e-72
Gabrg21	2.27343e-75	0.658925	0.81	0.223	4.54685e-72
Cit1	3.58021e-75	0.696297	0.882	0.291	7.16042e-72
Spock2	5.2565e-75	0.622061	0.887	0.419	1.0513e-71
Mkl2	6.60208e-75	0.840642	0.826	0.304	1.32042e-71
Itm2c2	1.19744e-74	1.2245	0.964	0.732	2.39489e-71
Clip4	1.50431e-74	0.675926	0.826	0.285	3.00862e-71
Rnf112	2.73081e-74	0.547085	0.733	0.194	5.46163e-71
Pde1a1	3.75785e-74	0.994014	0.595	0.09	7.51569e-71
Gria22	9.32711e-74	1.09241	0.99	0.733	1.86542e-70
2900011O08Rik1	1.35854e-73	0.756984	0.836	0.332	2.71707e-70
Cyp46a1	1.78668e-73	0.613346	0.785	0.27	3.57336e-70
Slc1a1	1.84088e-73	0.305594	0.667	0.165	3.68176e-70
Tenm1	2.24304e-73	0.652639	0.708	0.186	4.48608e-70
Arhgef9	9.87828e-73	0.967057	0.872	0.409	1.97566e-69
Ppp1r1b	1.906e-72	2.07723	0.79	0.335	3.81199e-69
Lpl	5.34742e-72	0.478258	0.61	0.141	1.06948e-68
Nsg22	6.45734e-72	1.06979	0.933	0.59	1.29147e-68
Chchd102	6.81625e-72	1.36402	0.938	0.519	1.36325e-68
Spint2	7.156e-72	0.539606	0.641	0.139	1.4312e-68
Ank31	1.77916e-71	0.866881	0.974	0.472	3.55832e-68
Rin1	2.58291e-71	0.253024	0.533	0.091	5.16582e-68
Brinp1	3.08133e-71	0.59753	0.769	0.244	6.16266e-68
Strip2	3.81048e-71	0.675774	0.703	0.209	7.62097e-68
Paqr9	5.6803e-71	0.400104	0.656	0.131	1.13606e-67
Sv2a1	1.33623e-70	0.824308	0.923	0.444	2.67247e-67
Egr4	3.46707e-70	0.71451	0.544	0.057	6.93415e-67
Pcdh171	2.49405e-69	1.04062	0.928	0.489	4.98811e-66
Rab6b1	6.46999e-69	1.01882	0.913	0.604	1.294e-65
Tmem91	1.64684e-68	0.747793	0.774	0.311	3.29368e-65
C2cd2l	3.73348e-68	0.769026	0.79	0.283	7.46695e-65
Dlgap2	6.84025e-68	0.402826	0.605	0.091	1.36805e-64
Fam81a	7.02367e-68	0.454113	0.651	0.139	1.40473e-64
Khdrbs2	1.00822e-67	0.731659	0.713	0.178	2.01644e-64
Gng71	3.8048e-67	0.912572	0.79	0.325	7.60961e-64
Gm423721	6.53599e-67	0.593554	0.779	0.286	1.3072e-63
Rem2	7.80321e-67	0.628305	0.728	0.178	1.56064e-63
Opcml	2.28898e-66	0.701252	0.697	0.172	4.57795e-63
Dgat21	2.77398e-66	0.530136	0.744	0.236	5.54797e-63
Clvs1	2.78694e-66	0.462851	0.682	0.174	5.57387e-63
Peg3	3.02845e-66	0.897402	0.949	0.576	6.05689e-63
Pdxk1	4.27365e-66	0.584351	0.856	0.342	8.5473e-63
Kcna11	7.57224e-66	0.48069	0.8	0.24	1.51445e-62
Anks1b1	9.25413e-66	0.877931	0.944	0.488	1.85083e-62
Epha51	2.419e-64	1.02288	0.846	0.373	4.838e-61
Gabrg3	2.76852e-64	0.670999	0.682	0.169	5.53703e-61
Cyld	3.55291e-64	0.757624	0.877	0.425	7.10582e-61
Homer1	4.0954e-64	0.81468	0.795	0.289	8.1908e-61
Tpi13	5.87291e-64	0.962787	0.933	0.691	1.17458e-60
Gm45159	2.25349e-63	0.54386	0.713	0.237	4.50697e-60
Atp1a11	3.06394e-63	0.910917	0.897	0.42	6.12788e-60
Zfp804a	5.44232e-63	0.35157	0.564	0.123	1.08846e-59
Fabp3	5.60258e-63	0.712393	0.749	0.238	1.12052e-59
Btbd81	6.40537e-63	0.569077	0.815	0.326	1.28107e-59
Tuba4a2	7.56351e-63	0.744949	0.831	0.391	1.5127e-59
Ctxn12	1.47082e-62	1.06446	0.903	0.568	2.94165e-59
Dnm31	2.706e-62	0.838534	0.938	0.457	5.41201e-59
Tpd52l1	5.5292e-62	0.653225	0.662	0.173	1.10584e-58
Lrp1b1	9.39067e-62	0.663499	0.821	0.294	1.87813e-58
Chga	1.94297e-61	0.681675	0.79	0.299	3.88594e-58
Itpr11	2.22821e-61	0.717918	0.805	0.315	4.45642e-58
Slc2a13	6.43509e-61	0.605582	0.646	0.176	1.28702e-57
Vsnl1	7.73558e-61	1.39716	0.677	0.195	1.54712e-57
Epha7	2.73326e-60	0.308157	0.646	0.21	5.46653e-57
Pou3f11	7.50522e-60	0.70566	0.785	0.335	1.50104e-56
Gucy1b11	1.40611e-59	0.790981	0.846	0.385	2.81222e-56
Tenm21	1.71239e-58	0.519612	0.744	0.258	3.42478e-55
Prkar2b	2.14533e-58	0.665646	0.79	0.304	4.29067e-55
Ppp2r2c1	2.32225e-58	0.629415	0.769	0.275	4.6445e-55
Rgs2	3.15869e-58	1.05105	0.785	0.34	6.31737e-55
Rbp4	3.23497e-58	0.40048	0.477	0.048	6.46995e-55
Enc1	3.40206e-58	0.564816	0.749	0.332	6.80412e-55
Wfs1	3.58089e-58	0.820854	0.718	0.248	7.16178e-55
Tomm70a	1.60728e-57	0.906619	0.877	0.5	3.21457e-54
Bcl11b2	3.76313e-57	1.11527	0.831	0.435	7.52627e-54
Camkk2	9.4777e-57	0.543419	0.785	0.344	1.89554e-53
Man1a	2.16554e-56	0.439262	0.692	0.242	4.33108e-53
Dynll2	2.26532e-56	0.749273	0.903	0.641	4.53065e-53
Kcnq31	3.44434e-56	0.511781	0.779	0.311	6.88868e-53
Ppp1r1a1	7.51059e-56	0.730308	0.754	0.3	1.50212e-52
Slc8a2	1.61001e-55	0.502845	0.672	0.171	3.22003e-52
Synpr2	1.69136e-55	0.988487	0.81	0.4	3.38272e-52
Reln	2.6566e-55	0.357096	0.528	0.142	5.31319e-52
Nos1	2.12125e-54	0.351629	0.4	0.045	4.2425e-51
Nexn	3.55015e-54	0.558866	0.595	0.213	7.1003e-51
Cdh7	9.16086e-54	0.268125	0.482	0.078	1.83217e-50
Lzts3	1.93586e-53	0.744144	0.718	0.253	3.87172e-50
Mef2c1	3.19293e-53	0.893575	0.867	0.443	6.38586e-50
Rarb	3.20965e-53	0.593095	0.646	0.172	6.4193e-50
Prkcz1	1.53821e-52	0.557485	0.851	0.392	3.07643e-49
Cdh13	1.61547e-52	0.354819	0.615	0.219	3.23094e-49
Flrt3	4.06999e-52	0.5269	0.744	0.28	8.13999e-49
B230334C09Rik1	4.23742e-52	0.645672	0.79	0.336	8.47485e-49
Penk	1.18838e-51	2.98157	0.708	0.365	2.37676e-48
Ldha1	1.8311e-51	0.794731	0.862	0.503	3.66219e-48
Fam102b	3.01153e-51	0.574829	0.759	0.336	6.02306e-48
Cntn5	4.56965e-51	0.500829	0.646	0.192	9.1393e-48
Egr3	5.24451e-51	0.598678	0.621	0.161	1.0489e-47
Lgi11	6.30092e-51	0.537794	0.805	0.345	1.26018e-47
Sh3gl31	9.66483e-51	0.329713	0.8	0.316	1.93297e-47
Alcam2	1.81429e-50	0.982434	0.836	0.464	3.62859e-47
Syt61	2.94296e-50	0.45645	0.662	0.181	5.88592e-47
App1	3.40454e-50	0.583579	0.974	0.734	6.80909e-47
Zdbf2	7.2352e-50	0.619723	0.692	0.244	1.44704e-46
Lrrtm1	1.1911e-49	0.420937	0.672	0.271	2.38221e-46
Slc24a21	1.70489e-49	0.421216	0.769	0.293	3.40979e-46
Acvr1c	2.06447e-49	0.434419	0.569	0.151	4.12893e-46
Pdyn	3.33961e-49	0.7164	0.508	0.112	6.67922e-46
Cap2	3.64932e-49	0.68173	0.738	0.306	7.29864e-46
Cdh8	4.64318e-49	0.382061	0.636	0.198	9.28637e-46
Jcad	4.74743e-49	0.332475	0.687	0.228	9.49486e-46
Syne11	4.8759e-49	0.572456	0.872	0.409	9.75181e-46
Myh7	6.73576e-49	0.325405	0.569	0.153	1.34715e-45
Foxp11	1.12025e-48	1.47564	0.851	0.531	2.2405e-45
Runx1t11	2.95549e-48	0.454858	0.856	0.322	5.91099e-45
Sorcs3	1.04184e-47	0.390048	0.646	0.246	2.08369e-44
Ptpro	1.4572e-47	0.336048	0.621	0.212	2.9144e-44
Adora2a1	2.42927e-47	0.773392	0.585	0.183	4.85855e-44
Dgkh1	2.8237e-47	0.629116	0.718	0.3	5.64741e-44
Ass13	3.24133e-47	0.33474	0.764	0.33	6.48265e-44
A2ml1	8.31159e-47	0.256719	0.282	0	1.66232e-43
Tpm11	1.5468e-46	0.918733	0.867	0.585	3.0936e-43
Skil	1.68213e-46	0.452713	0.785	0.343	3.36426e-43
Dzank1	3.00102e-46	0.513001	0.697	0.257	6.00205e-43
Ppp1r21	3.45784e-46	1.06327	0.856	0.631	6.91568e-43
Lmo32	8.51239e-46	0.622704	0.826	0.38	1.70248e-42
1700037H04Rik	3.31785e-44	0.6422	0.728	0.353	6.63569e-41
Arhgdig	4.56372e-44	0.39175	0.621	0.236	9.12744e-41
Chst11	1.32564e-43	0.512555	0.836	0.43	2.65127e-40
Ppp2r2b2	1.36111e-43	0.552697	0.805	0.411	2.72223e-40
Myo5a	1.49239e-43	0.639268	0.785	0.38	2.98479e-40
Igfbp6	2.80289e-43	0.373159	0.39	0.04	5.60578e-40
Ttll71	9.64874e-43	0.298637	0.851	0.395	1.92975e-39
Rasgrp21	1.12557e-42	0.336633	0.744	0.347	2.25115e-39
Klhl21	1.27959e-42	0.590569	0.805	0.395	2.55917e-39
Nap1l12	1.50597e-42	0.613141	0.969	0.719	3.01194e-39
C78859	2.86945e-42	0.423991	0.6	0.189	5.73889e-39
Kcnk23	5.18256e-42	0.641848	0.851	0.445	1.03651e-38
Ramp12	6.56388e-42	0.683165	0.815	0.45	1.31278e-38
Map1a1	1.06734e-41	0.537331	0.836	0.446	2.13468e-38
Kctd131	6.95105e-41	0.305317	0.887	0.451	1.39021e-37
Fxyd71	9.32449e-41	0.616964	0.564	0.151	1.8649e-37
B630019K06Rik	1.06905e-40	0.345479	0.656	0.281	2.13811e-37
Olfm3	5.89852e-40	0.47336	0.554	0.14	1.1797e-36
Strn1	4.36095e-39	0.516296	0.779	0.375	8.7219e-36
Six32	5.08816e-39	0.918861	0.744	0.413	1.01763e-35
Hcn1	6.61914e-39	0.514913	0.544	0.143	1.32383e-35
Gnai11	1.10588e-38	0.67421	0.815	0.474	2.21177e-35
Kcnf1	2.31313e-38	0.359443	0.472	0.081	4.62626e-35
Gucy1a11	2.59384e-38	0.724684	0.728	0.363	5.18768e-35
Tac1	3.01306e-38	2.4302	0.59	0.282	6.02611e-35
Arc	7.54614e-38	0.493772	0.523	0.18	1.50923e-34
Inf21	7.68124e-38	0.555895	0.8	0.457	1.53625e-34
Ets2	1.17134e-37	0.388231	0.646	0.22	2.34269e-34
Rgs101	2.31375e-37	0.404083	0.713	0.323	4.6275e-34
Lmo2	1.33985e-36	0.260007	0.615	0.237	2.6797e-33
Fry1	5.98679e-36	0.291408	0.867	0.489	1.19736e-32
Rasgef1b	6.89069e-36	0.257999	0.641	0.257	1.37814e-32
Bend6	7.10105e-36	0.342862	0.549	0.176	1.42021e-32
Srxn1	1.85556e-35	0.268353	0.61	0.262	3.71111e-32
Arpp191	2.8179e-35	1.10077	0.913	0.763	5.63579e-32
Grasp	3.20531e-35	0.357943	0.621	0.243	6.41062e-32
Rab15	6.51294e-35	0.434363	0.585	0.178	1.30259e-31
Rcan21	6.01827e-34	0.471752	0.779	0.431	1.20365e-30
Crabp1	1.26687e-33	0.353504	0.446	0.15	2.53374e-30
Hdac111	1.74116e-33	0.377562	0.79	0.421	3.48233e-30
Dusp14	2.02333e-33	0.483929	0.513	0.097	4.04666e-30
Dusp261	2.42423e-33	0.327529	0.815	0.427	4.84846e-30
C130073E24Rik1	4.88055e-33	0.367246	0.549	0.165	9.7611e-30
Mast31	8.49494e-33	0.393053	0.759	0.402	1.69899e-29
Dach1	1.03332e-32	0.439165	0.641	0.288	2.06665e-29
Nebl1	4.6911e-32	0.277902	0.708	0.335	9.3822e-29
Ypel21	1.00611e-31	0.392834	0.703	0.349	2.01221e-28
Dlk1	1.46055e-31	0.48109	0.415	0.117	2.92109e-28
Mbnl22	3.14912e-30	0.545966	0.872	0.639	6.29823e-27
Tmod11	9.79526e-30	0.309589	0.723	0.422	1.95905e-26
Coro1a	1.02026e-29	0.315218	0.569	0.203	2.04052e-26
Kazn1	2.53024e-29	0.257708	0.687	0.317	5.06049e-26
Atp8a11	4.99266e-29	0.312556	0.856	0.467	9.98532e-26
Nell22	5.07017e-29	0.480975	0.703	0.328	1.01403e-25
Dmkn	1.63183e-28	0.380557	0.426	0.114	3.26366e-25
Acot71	2.16012e-28	0.304539	0.795	0.432	4.32024e-25
Ap1s2	2.31332e-28	0.643301	0.723	0.44	4.62664e-25
Arl4a	9.79958e-28	0.355537	0.697	0.37	1.95992e-24
Vldlr1	1.02403e-27	0.288219	0.764	0.419	2.04806e-24
Nefm	2.94257e-27	0.288163	0.508	0.22	5.88514e-24
Rangap12	2.07457e-26	0.345527	0.826	0.513	4.14915e-23
Foxp21	1.21255e-25	0.779721	0.662	0.321	2.4251e-22
Lrrtm2	1.73772e-25	0.373895	0.615	0.29	3.47544e-22
Thsd7a	6.47945e-25	0.398504	0.61	0.332	1.29589e-21
Pde4b2	2.80335e-24	0.252714	0.815	0.454	5.6067e-21
Atp2b4	5.42343e-24	0.533925	0.564	0.252	1.08469e-20
Pmepa1	1.31573e-23	0.516823	0.867	0.558	2.63146e-20
Rab3b	4.06806e-23	0.589919	0.564	0.279	8.13612e-20
Kcnq1ot11	5.86229e-22	0.356679	0.923	0.583	1.17246e-18
Ckb3	8.96919e-21	0.381794	0.995	0.926	1.79384e-17
Fam163b	5.07534e-20	0.382161	0.441	0.134	1.01507e-16
Rprm	1.08692e-19	0.494679	0.462	0.215	2.17384e-16
Ralyl	3.45097e-19	0.494287	0.595	0.31	6.90194e-16
Chn21	4.51651e-19	0.291514	0.646	0.355	9.03301e-16
Cnr1	9.41904e-19	0.418542	0.59	0.321	1.88381e-15
Gng4	1.36516e-18	0.369141	0.405	0.101	2.73033e-15
Ntng1	6.93731e-18	0.335408	0.477	0.165	1.38746e-14
Vat1l	8.76915e-18	0.305566	0.462	0.137	1.75383e-14
Fndc5	1.47827e-16	0.312486	0.538	0.281	2.95654e-13
Pcdh8	1.31487e-15	0.482207	0.446	0.194	2.62973e-12
Ache	1.48456e-15	0.286822	0.456	0.135	2.96912e-12
Nts1	1.24553e-14	0.338697	0.379	0.124	2.49105e-11
Unc5d	2.547e-13	0.272067	0.41	0.168	5.09401e-10
Serpine22	2.89691e-13	0.280903	0.749	0.524	5.79382e-10
Pcdh71	2.75803e-12	0.256371	0.615	0.42	5.51606e-09
Peg10	9.48672e-12	0.301989	0.426	0.264	1.89734e-08
Kctd41	2.63837e-11	0.30853	0.533	0.346	5.27674e-08
Sphkap	3.07366e-10	0.489593	0.41	0.183	6.14733e-07
Ncald2	1.04001e-05	0.324897	0.523	0.424	0.0208001
Cartpt	0.00026147	1.08495	0.344	0.071	0.52294
Mir670hg	0.00205336	0.316154	0.374	0.224	1

[truncated: 7 more sheets: OPCs, COPs, Oligodendrocytes 1, Oligodendrocytes 2, Microglia, Mural cells, fibroblasts, Endothelial cells]
